# Supplementary material for: Chromosomal Instability Causes Sensitivity to Polyamines and One-Carbon Metabolism
Source: Metabolites. 2023 May 9;13(5):642. doi: 10.3390/metabo13050642 (PMC10221085; doi:10.3390/metabo13050642)
Supplement: Supplementary file 1 [file metabolites-13-00642-s001.zip › Supplementary Table S1 RNASeq data.xlsx]

## Sheet: Fold change ranked GE
Name	Chromosome	Region	Identifier	Mad2 vs control GE unfiltered - Max group means	Mad2 vs control GE unfiltered - Fold change	Mad2 vs control GE unfiltered - FDR p-value	Mad2 vs control GE unfiltered - Bonferroni	GO biological process	GO cellular component	GO molecular function	Database object name	1-Mad2ey-Mad2df_R1_001 (GE) - RPKM	2-Mad2ey-Mad2df_R1_001 (GE) - RPKM	7-Mad2-Cat_R1_001 (GE) - RPKM	8-Mad2-Cat_R1_001 (GE) - RPKM	9-Mad2-Cat_R1_001 (GE) - RPKM	mean mad2	4-Mad2-Tm6_R1_001 (GE) - RPKM	5-Mad2-Tm6_R1_001 (GE) - RPKM	6-Mad2-Tm6_R1_001 (GE) - RPKM	10-Cat-Tm6_R1_001 (GE) - RPKM	11-Cat-Tm6_R1_001 (GE) - RPKM	12-Cat-Tm6_R1_001 (GE) - RPKM	mean control	1-Mad2ey-Mad2df_R1_001 (GE) - Total counts	2-Mad2ey-Mad2df_R1_001 (GE) - Total counts	7-Mad2-Cat_R1_001 (GE) - Total counts	8-Mad2-Cat_R1_001 (GE) - Total counts	9-Mad2-Cat_R1_001 (GE) - Total counts	mean mad2 counts	4-Mad2-Tm6_R1_001 (GE) - Total counts	5-Mad2-Tm6_R1_001 (GE) - Total counts	6-Mad2-Tm6_R1_001 (GE) - Total counts	10-Cat-Tm6_R1_001 (GE) - Total counts	11-Cat-Tm6_R1_001 (GE) - Total counts	12-Cat-Tm6_R1_001 (GE) - Total counts	mean control counts	Sum of STDevs	Sum of stdev/mean	Check for match in TE set
Hsp70Aa	3R	complement(11954163..11956544)	FBgn0013275	0.123589	87.2659	0.0087421	1	0006986 // response to unfolded protein (PMID:21873635 [IBA] PANTHER:PTN002321897|RGD:1593284|RGD:2840|SGD:S000001556|SGD:S000003571|UniProtKB:P0A6Y8|UniProtKB:P0DMV8) /// 0042026 // protein refolding (PMID:21873635 [IBA] PANTHER:PTN002321897|SGD:S000000004|SGD:S000003806|UniProtKB:P0DMV8|UniProtKB:P0DMV9|UniProtKB:P11142|UniProtKB:P17066|UniProtKB:P34931|UniProtKB:P54652) /// 0034620 // cellular…	0005829 // cytosol (PMID:21873635 [IBA] CGD:CAL0000184706|MGI:MGI:105384|PANTHER:PTN002500132|PomBase:SPBC1709.05|RGD:2840|RGD:621725|SGD:S000000171|SGD:S000003947|UniProtKB:P08106|UniProtKB:P0DMV8|UniProtKB:P0DMV9|UniProtKB:P11142|UniProtKB:P17066|UniProtKB:P34931|UniProtKB:P54652|WB:WBGene00002005|WB:WBGene00002026) /// 0005737 // cytoplasm (PMID:21873635 [IBA] CGD:CAL0000184706|FB:FBgn0001218|…	0044183 // protein binding involved in protein folding (PMID:21873635 [IBA] PANTHER:PTN002321897|UniProtKB:P0A6Y8|UniProtKB:P0DMV8|UniProtKB:P0DMV9) /// 0042623 // ATPase activity, coupled (PMID:21873635 [IBA] MGI:MGI:105384|PANTHER:PTN002321897|RGD:621725|UniProtKB:P0DMV8|UniProtKB:P0DMV9|UniProtKB:P17066) /// 0051787 // misfolded protein binding (PMID:21873635 [IBA] MGI:MGI:95835|PANTHER:PTN002…	Heat-shock-protein-70Aa	0	0	0	0	0.617946	0.123589	0	0	0	0	0	0	0	0	0	0	0	46	9.2	0	0	0	0	0	0	0	20.5718	2.23607	0
Victoria	2L	complement(19912938..19913516)	FBgn0053117	7.7582	45.8472	3.61596e-08	1.73566e-06	0034644 // cellular response to UV (FB:FBrf0136802|PMID:11409894 [IEP]) /// 0009408 // response to heat (FB:FBrf0136802|PMID:11409894 [IDA]) /// 0009617 // response to bacterium (FB:FBrf0136802|PMID:11409894 [IEP]) /// 0034605 // cellular response to heat (FB:FBrf0136802|PMID:11409894 [IEP])	0005615 // extracellular space (FB:FBrf0136802|PMID:11409894 [ISS] FB:FBgn0028396) /// 0005576 // extracellular region (FB:FBrf0136802|PMID:11409894 [ISM])		Victoria	0.300602	0.38	0.473606	36.9625	0.674305	7.7582	0.423723	0.23247	0	0.19028	0.0782871	0.227779	0.19209	4	6	7	515	11	108.6	6	4	0	3	1	3	2.83333	229.336	2.8463	1
CG42680	2L	complement(14587920..14588234)	FBgn0261566	7.06686	30.3438	3.15579e-07	2.05126e-05	0008150 // biological_process (FB:FBrf0159398|GO_REF:0000015 [ND])	0005575 // cellular_component (FB:FBrf0159398|GO_REF:0000015 [ND])	0003674 // molecular_function (FB:FBrf0159398|GO_REF:0000015 [ND])		0.156289	0.790278	1.40707	31.1959	1.7848	7.06686	0.293736	0.241731	0.140994	0.263815	0.488437	0.157903	0.264436	1	6	10	209	14	48	2	2	1	2	3	1	1.83333	90.8832	2.28832	1
TotC	3R	20872988..20873580	FBgn0044812	4.1857	29.583	0	0	0006979 // response to oxidative stress (FB:FBrf0136802|PMID:11409894 [IDA]) /// 0009411 // response to UV (FB:FBrf0136802|PMID:11409894 [IDA]) /// 0034644 // cellular response to UV (FB:FBrf0136802|PMID:11409894 [IEP]) /// 0009408 // response to heat (FB:FBrf0136802|PMID:11409894 [IDA]) /// 0009617 // response to bacterium (FB:FBrf0136802|PMID:11409894 [IEP]) /// 0034605 // cellular response to …	0005615 // extracellular space (FB:FBrf0136802|PMID:11409894 [ISS] FB:FBgn0028396) /// 0005576 // extracellular region (FB:FBrf0136802|PMID:11409894 [ISM])		Turandot C	4.07089	1.24755	3.19857	9.75501	2.65651	4.1857	0.278218	0	0.200317	0.187408	0.231316	0.0747804	0.162007	55	20	48	138	44	61	4	0	3	3	3	1	2.33333	46.5167	1.38312	1
TotB	3R	20873938..20874522	FBgn0038838	4.98817	19.5776	3.94578e-07	2.72259e-05	0009411 // response to UV (FB:FBrf0136802|PMID:11409894 [IDA]) /// 0034644 // cellular response to UV (FB:FBrf0136802|PMID:11409894 [IEP]) /// 0009408 // response to heat (FB:FBrf0136802|PMID:11409894 [IDA]) /// 0009617 // response to bacterium (FB:FBrf0136802|PMID:11409894 [IEP]) /// 0034605 // cellular response to heat (FB:FBrf0136802|PMID:11409894 [IEP])	0005615 // extracellular space (FB:FBrf0136802|PMID:11409894 [ISS] FB:FBgn0028396) /// 0005576 // extracellular region (FB:FBrf0136802|PMID:11409894 [ISM])		Turandot B	1.04411	0.942775	0.805723	21.2966	0.85168	4.98817	0.630751	0.0576755	0.336401	0.314722	0	0.376745	0.286049	14	15	12	299	14	70.8	9	1	5	5	0	5	4.16667	130.823	2.58202	1
His1:CG33861	2L	21531302..21532324	FBgn0053861	1.54554	15.748	8.32408e-06	0.000960753	0006334 // nucleosome assembly (FB:FBrf0174215|GO_REF:0000002 [IEA] InterPro:IPR005818|InterPro:IPR005819)	0000786 // nucleosome (FB:FBrf0174215|GO_REF:0000002 [IEA] InterPro:IPR005818|InterPro:IPR005819) /// 0000790 // nuclear chromatin (FB:FBrf0202953|GO_REF:0000024 [ISS] UniProtKB:P07305)	0031490 // chromatin DNA binding (FB:FBrf0202953|GO_REF:0000024 [ISS] UniProtKB:P07305)	His1:CG33861	3.56623	3.07008	0.345235	0.183113	0.56303	1.54554	0	0	0	0	0.479365	0.232455	0.118637	93	95	10	5	18	44.2	0	0	0	0	12	6	3	50.7223	2.70731	1
CG1208	3R	5831639..5838782	FBgn0037386	7.89778	14.3362	0	0					5.76105	3.71743	10.6136	11.3939	8.00291	7.89778	0.604809	0.412752	0.835524	0.76843	0.85035	0.475794	0.657943	367	281	751	760	625	556.8	41	34	59	58	52	30	45.6667	233.652	0.66963	1
ItgaPS4	2R	15258761..15262873	FBgn0034005	4.88983	10.7982	0	0	0007160 // cell-matrix adhesion (FB:FBrf0129868|PMID:10908592 [TAS]) /// 0007157 // heterophilic cell-cell adhesion via plasma membrane cell adhesion molecules (FB:FBrf0129868|PMID:10908592 [TAS]) /// 0001555 // oocyte growth (FB:FBrf0206376|PMID:19035354 [IMP]) /// 0007160 // cell-matrix adhesion (FB:FBrf0129746|PMID:10936444 [TAS]) /// 0033627 // cell adhesion mediated by integrin (FB:FBrf02029…	0016021 // integral component of membrane (FB:FBrf0202953|GO_REF:0000024 [ISS] FB:FBgn0004657) /// 0008305 // integrin complex (FB:FBrf0129746|PMID:10936444 [ISS]) /// 0008305 // integrin complex (FB:FBrf0167428|PMID:14519396 [NAS]) /// 0008305 // integrin complex (FB:FBrf0202953|GO_REF:0000024 [ISS] FB:FBgn0004657)	0046982 // protein heterodimerization activity (FB:FBrf0202953|GO_REF:0000024 [ISS] FB:FBgn0004657)	Integrin alphaPS4 subunit	5.78916	3.09845	5.24351	6.05279	4.26524	4.88983	0.778737	0.505471	0.579118	0.522095	0.486354	0.341974	0.535625	496	315	499	543	448	460.2	71	56	55	53	40	29	50.6667	102.343	0.476832	1
CG42824	3R	complement(17406048..17406511)	FBgn0262006	0.182072	10.2727	0.0323193	1					0.169089	0.285	0.0761153	0.24223	0.137926	0.182072	0	0	0	0	0.088073	0	0.0146788	2	4	1	3	2	2.4	0	0	0	0	1	0	0.166667	1.54842	2.92456	0
CG6271	3R	complement(27024968..27026109)	FBgn0039476	9.41869	8.13041	8.49937e-14	1.52989e-12	0016042 // lipid catabolic process (PMID:21873635 [IBA] MGI:MGI:1336202|MGI:MGI:96820|PANTHER:PTN000176726|RGD:3009|RGD:3017|RGD:620793|UniProtKB:P06858|UniProtKB:P11150|UniProtKB:P11151|UniProtKB:P54317|UniProtKB:Q6XZB0|UniProtKB:Q8WWY8) /// 0016042 // lipid catabolic process (FB:FBrf0202953|GO_REF:0000024 [ISS] MGI:MGI:96820)	0005615 // extracellular space (PMID:21873635 [IBA] MGI:MGI:96216|MGI:MGI:96820|PANTHER:PTN000176726|RGD:1310740|RGD:3009|RGD:3017|RGD:3360|RGD:620792|RGD:620793|UniProtKB:P06858|UniProtKB:P11150|UniProtKB:P11151|UniProtKB:P16233|UniProtKB:P54317|UniProtKB:Q6XZB0|UniProtKB:Q8WWY8|UniProtKB:Q9Y5X9)	0008970 // phosphatidylcholine 1-acylhydrolase activity (FB:FBrf0174215|GO_REF:0000002 [IEA] InterPro:IPR002334) /// 0016298 // lipase activity (PMID:21873635 [IBA] MGI:MGI:1336202|MGI:MGI:1341803|MGI:MGI:1934677|MGI:MGI:96216|MGI:MGI:96820|MGI:MGI:97722|PANTHER:PTN000176726|RGD:3009|RGD:3017|RGD:3360|RGD:620792|RGD:620793|UniProtKB:P06858|UniProtKB:P11150|UniProtKB:P11151|UniProtKB:P16233|UniPro…		2.12244	4.78013	13.6065	19.1518	7.43257	9.41869	1.40991	0.99049	0.594225	2.16195	1.60109	1.62675	1.3974	58	155	413	548	249	284.6	41	35	18	70	42	44	41.6667	213.839	1.0958	1
PGRP-SC1a	2R	8709733..8710320	FBgn0043576	63.8405	7.90897	1.98934e-05	0.00294422	0050830 // defense response to Gram-positive bacterium (FB:FBrf0191436|PMID:16407137 [IMP]) /// 0006955 // immune response (FB:FBrf0131424|PMID:11106397 [ISS] UniProtKB:O76537) /// 0045752 // positive regulation of Toll signaling pathway (FB:FBrf0230758|PMID:26513145 [IMP]) /// 0002814 // negative regulation of biosynthetic process of antibacterial peptides active against Gram-negative bacteria (…	0005576 // extracellular region (FB:FBrf0179457|PMID:15199956 [ISS]) /// 0005576 // extracellular region (FB:FBrf0131424|PMID:11106397 [ISS])	0008270 // zinc ion binding (FB:FBrf0174215|GO_REF:0000002 [IEA] InterPro:IPR006619) /// 0042834 // peptidoglycan binding (FB:FBrf0174215|GO_REF:0000002 [IEA] InterPro:IPR017331) /// 0008745 // N-acetylmuramoyl-L-alanine amidase activity (FB:FBrf0159028|PMID:12496260 [ISS] FB:FBgn0033327)	Peptidoglycan recognition protein SC1a	3.46919	18.7227	149.259	85.0606	62.6916	63.8405	5.51704	1.23826	1.38428	13.6827	20.7109	17.1206	9.94231	52	333	2485	1335	1152	1071.4	88	24	23	243	298	254	155	1080.53	1.69362	1
CG42792	2L	complement(15864929..15865461)	FBgn0261925	1.66375	7.88145	0.00213895	1					0.251465	0.282564	0.226394	7.28484	0.273494	1.66375	0.708921	0.0648233	0.226855	0	0.174641	0.254062	0.238217	3	4	3	91	4	21	9	1	3	0	2	3	3	42.2967	2.91763	1
CG43133	X	complement(18129585..18130178)	FBgn0262607	8.14774	7.38944	4.03367e-08	2.01684e-06					6.09094	2.44436	3.52522	22.6451	6.03305	8.14774	2.65747	1.51406	0.654148	1.65238	0.604301	0.732599	1.30249	84	40	54	327	102	121.4	39	27	10	27	8	10	20.1667	130.161	1.59613	1
CG10081	2R	19385923..19389318	FBgn0034441	0.104156	7.3722	0.00280012	1	0006508 // proteolysis (PMID:21873635 [IBA] PANTHER:PTN000254534|UniProtKB:Q9HZQ8)			RE61138p	0.0716372	0.181117	0.219283	0.0136833	0.0350608	0.104156	0.0538552	0	0	0.0241846	0	0.0144754	0.0154192	5	15	17	1	3	8.2	4	0	0	2	0	1	1.16667	8.89591	2.2627	0
Acp65Aa	3L	complement(6152050..6152745)	FBgn0020765	1.8859	7.22818	1.52369e-07	9.29449e-06	0040003 // chitin-based cuticle development (FB:FBrf0200175|PMID:17628275 [ISM])	62129	0008010 // structural constituent of chitin-based larval cuticle (FB:FBrf0200175|PMID:17628275 [ISM]) /// 0042302 // structural constituent of cuticle (FB:FBrf0174215|GO_REF:0000002 [IEA] InterPro:IPR000618)	Adult cuticle protein 65Aa	1.21194	3.06409	2.46935	1.27929	1.40483	1.8859	0.899119	0.0986579	0.115087	0.215341	0.265794	0.25778	0.30863	19	57	43	21	27	33.4	15	2	2	4	4	4	5.16667	21.1271	1.43684	0
CG33462	2R	15696794..15698010	FBgn0053462	0.536328	7.18528	8.00014e-05	0.0163453	0006508 // proteolysis (FB:FBrf0155784|PMID:12568721 [ISM]) /// 0006508 // proteolysis (FB:FBrf0174215|GO_REF:0000002 [IEA] InterPro:IPR001254|InterPro:IPR001314|InterPro:IPR018114) /// 0032504 // multicellular organism reproduction (FB:FBrf0216187|PMID:21672851 [IEP])	0005576 // extracellular region (FB:FBrf0231277|GO_REF:0000050 [ISM])	0004252 // serine-type endopeptidase activity (FB:FBrf0240739|PMID:30367934 [ISM]) /// 0004252 // serine-type endopeptidase activity (FB:FBrf0155784|PMID:12568721 [ISM]) /// 0004252 // serine-type endopeptidase activity (FB:FBrf0202953|GO_REF:0000024 [ISS] HGNC:2097)		0.22963	0.483804	0.241193	1.35239	0.374621	0.536328	0.179824	0.118389	0	0.129205	0	0.0773339	0.0841253	6	15	7	37	12	15.4	5	4	0	4	0	2	2.5	14.7894	1.68675	0
CG5367	2L	complement(10354743..10356597)	FBgn0032228	0.223198	6.65664	0.000266358	0.0917196					0.223365	0.188242	0.301644	0.106662	0.296075	0.223198	0.0787129	0.0431848	0	0.0706948	0.029086	0	0.0369464	8	8	12	4	13	9	3	2	0	3	1	0	1.5	4.98396	1.31955	0
CG8160	2R	complement(15327143..15328271)	FBgn0034011	6.88761	5.8575	2.68208e-10	8.58267e-09		0005576 // extracellular region (FB:FBrf0180365|PMID:15466469 [HDA])			13.1372	11.8732	3.78872	3.45991	2.17903	6.88761	1.61623	1.04709	1.81569	0.86478	1.4486	1.40492	1.36622	359	385	115	99	73	206.2	47	37	55	28	38	38	40.5	161.683	0.96886	1
Ipod	X	complement(10231002..10233080)	FBgn0030187	0.324931	5.66357	4.95034e-06	0.000495034				Interaction partner of Dnmt2	0.263143	0.42647	0.273355	0.347971	0.313714	0.324931	0.152173	0.0156539	0.0730431	0.0341679	0.0210866	0.122705	0.0698048	13	25	15	18	19	18	8	1	4	2	1	6	3.66667	7.45776	1.03873	0
CG16826	2L	13347773..13349020	FBgn0032505	0.220268	5.61498	0.0229878	1	0008150 // biological_process (FB:FBrf0159398|GO_REF:0000015 [ND])	0005575 // cellular_component (FB:FBrf0159398|GO_REF:0000015 [ND])	0003674 // molecular_function (FB:FBrf0159398|GO_REF:0000015 [ND])		0.534363	0.450336	0.0565986	0.0600399	0	0.220268	0.0295384	0.0729262	0.141784	0	0	0	0.0407082	17	17	2	2	0	7.6	1	3	5	0	0	0	1.5	10.6934	2.51661	0
PGRP-SC1b	2R	8713446..8715094	FBgn0033327	16.6509	5.57023	3.72211e-08	1.82383e-06	0061060 // negative regulation of peptidoglycan recognition protein signaling pathway (FB:FBrf0192715|PMID:16518472 [IGI] FB:FBgn0043575|FB:FBgn0043576) /// 0045752 // positive regulation of Toll signaling pathway (FB:FBrf0230758|PMID:26513145 [IMP]) /// 0002814 // negative regulation of biosynthetic process of antibacterial peptides active against Gram-negative bacteria (FB:FBrf0192715|PMID:1651…	0005576 // extracellular region (FB:FBrf0179457|PMID:15199956 [ISS]) /// 0005576 // extracellular region (FB:FBrf0131424|PMID:11106397 [NAS])	0008270 // zinc ion binding (FB:FBrf0174215|GO_REF:0000002 [IEA] InterPro:IPR006619) /// 0008745 // N-acetylmuramoyl-L-alanine amidase activity (FB:FBrf0159028|PMID:12496260 [IDA]) /// 0042834 // peptidoglycan binding (FB:FBrf0174215|GO_REF:0000002 [IEA] InterPro:IPR017331)	Peptidoglycan recognition protein SC1b	3.49703	11.9088	33.1115	21.5611	13.176	16.6509	7.35489	1.10384	1.69543	4.116	3.32082	3.77348	3.56074	147	594	1546	949	679	783	329	60	79	205	134	157	160.667	612.771	1.26643	1
CG14326	3R	17619100..17619688	FBgn0038528	0.381491	5.25496	0.00288701	1	0008150 // biological_process (FB:FBrf0159398|GO_REF:0000015 [ND])	0005575 // cellular_component (FB:FBrf0159398|GO_REF:0000015 [ND])	0003674 // molecular_function (FB:FBrf0159398|GO_REF:0000015 [ND])		0.449182	0.315458	0.336999	0.500485	0.305333	0.381491	0	0.115791	0.135074	0.126369	0.0779883	0	0.0758705	6	5	5	7	5	5.6	0	2	2	2	1	0	1.16667	1.87762	1.00246	0
CG17192	3R	complement(27017180..27018287)	FBgn0039472	0.262976	5.22675	0.00297735	1	0016042 // lipid catabolic process (PMID:21873635 [IBA] MGI:MGI:1336202|MGI:MGI:96820|PANTHER:PTN000176726|RGD:3009|RGD:3017|RGD:620793|UniProtKB:P06858|UniProtKB:P11150|UniProtKB:P11151|UniProtKB:P54317|UniProtKB:Q6XZB0|UniProtKB:Q8WWY8) /// 0016042 // lipid catabolic process (FB:FBrf0202953|GO_REF:0000024 [ISS] MGI:MGI:96820)	0005615 // extracellular space (PMID:21873635 [IBA] MGI:MGI:96216|MGI:MGI:96820|PANTHER:PTN000176726|RGD:1310740|RGD:3009|RGD:3017|RGD:3360|RGD:620792|RGD:620793|UniProtKB:P06858|UniProtKB:P11150|UniProtKB:P11151|UniProtKB:P16233|UniProtKB:P54317|UniProtKB:Q6XZB0|UniProtKB:Q8WWY8|UniProtKB:Q9Y5X9)	0008970 // phosphatidylcholine 1-acylhydrolase activity (FB:FBrf0174215|GO_REF:0000002 [IEA] InterPro:IPR002334) /// 0016298 // lipase activity (PMID:21873635 [IBA] MGI:MGI:1336202|MGI:MGI:1341803|MGI:MGI:1934677|MGI:MGI:96216|MGI:MGI:96820|MGI:MGI:97722|PANTHER:PTN000176726|RGD:3009|RGD:3017|RGD:3360|RGD:620792|RGD:620793|UniProtKB:P06858|UniProtKB:P11150|UniProtKB:P11151|UniProtKB:P16233|UniPro…		0.0372895	0.219981	0.335718	0.569808	0.152086	0.262976	0.0700834	0.0576755	0.0672802	0.0314722	0.0388459	0.075349	0.0567844	1	7	10	16	5	7.8	2	2	2	1	1	2	1.66667	6.14667	1.03167	0
CG10073	2R	19380543..19384965	FBgn0034440	0.900495	5.20834	3.92418e-07	2.66844e-05	0006508 // proteolysis (PMID:21873635 [IBA] PANTHER:PTN000254534|UniProtKB:Q9HZQ8)			Uncharacterized protein, isoform C	0.61121	1.01849	1.51325	1.00826	0.351262	0.900495	0.300237	0.032228	0.250633	0.164137	0.246006	0.224553	0.202966	44	87	121	76	31	71.8	23	3	20	14	17	16	15.5	42.623	0.942292	0
CG14492	2R	complement(17893682..17894342)	FBgn0034283	0.235896	5.10313	0.0115543	1	0008150 // biological_process (FB:FBrf0159398|GO_REF:0000015 [ND])	0005575 // cellular_component (FB:FBrf0159398|GO_REF:0000015 [ND])	0003674 // molecular_function (FB:FBrf0159398|GO_REF:0000015 [ND])		0.196143	0.2204	0.353175	0.249766	0.159994	0.235896	0.0614398	0	0.117965	0.0551812	0.0681098	0	0.0504492	3	4	6	4	3	4	1	0	2	1	1	0	0.833333	1.97752	1.20951	0
Jon99Fi	3R	30488963..30489895	FBgn0039778	436.637	5.00709	9.60239e-06	0.00115229	0006508 // proteolysis (FB:FBrf0174215|GO_REF:0000002 [IEA] InterPro:IPR001254|InterPro:IPR001314|InterPro:IPR018114)		0004252 // serine-type endopeptidase activity (FB:FBrf0240739|PMID:30367934 [ISM]) /// 0004252 // serine-type endopeptidase activity (FB:FBrf0174215|GO_REF:0000002 [IEA] InterPro:IPR001254|InterPro:IPR001314|InterPro:IPR018114)	Jonah 99Fi	367.941	366.99	640.825	426.53	380.899	436.637	13.7104	88.1505	318.125	44.0385	71.6576	63.0399	99.787	8751	10357	16929	10622	11106	11553	347	2711	8387	1241	1636	1484	2634.33	6051.11	1.37906	1
CG6870	2L	complement(17591315..17592299)	FBgn0032652	27.2976	4.9486	0	0			0020037 // heme binding (FB:FBrf0174215|GO_REF:0000002 [IEA] InterPro:IPR018506)		25.2496	28.294	24.776	32.6344	25.5341	27.2976	10.0674	6.19066	7.22159	4.40329	5.39347	5.91486	6.53188	634	843	691	858	786	762.4	269	201	201	131	130	147	179.833	151.574	0.42993	1
Cpr65Av	3L	complement(6139223..6139974)	FBgn0052405	15.0951	4.90935	2.15023e-10	6.66572e-09	0040003 // chitin-based cuticle development (FB:FBrf0200175|PMID:17628275 [ISM])	62129	0008010 // structural constituent of chitin-based larval cuticle (FB:FBrf0200175|PMID:17628275 [ISM]) /// 0042302 // structural constituent of cuticle (FB:FBrf0174215|GO_REF:0000002 [IEA] InterPro:IPR000618)	Cuticular protein 65Av	17.5978	28.1164	13.0928	8.34499	8.32369	15.0951	3.90458	1.51214	4.90601	1.95971	4.13751	5.1857	3.60094	288	546	238	143	167	276.4	68	32	89	38	65	84	62.6667	184.662	0.9565	1
ItgaPS5	2R	23556672..23560263	FBgn0034880	1.14122	4.87097	1.11445e-07	6.35238e-06	0007160 // cell-matrix adhesion (FB:FBrf0129868|PMID:10908592 [TAS]) /// 0007157 // heterophilic cell-cell adhesion via plasma membrane cell adhesion molecules (FB:FBrf0129868|PMID:10908592 [TAS]) /// 0001555 // oocyte growth (FB:FBrf0206376|PMID:19035354 [IMP]) /// 0033627 // cell adhesion mediated by integrin (FB:FBrf0202953|GO_REF:0000024 [ISS] FB:FBgn0004657)	0016021 // integral component of membrane (FB:FBrf0202953|GO_REF:0000024 [ISS] FB:FBgn0004657) /// 0008305 // integrin complex (FB:FBrf0129868|PMID:10908592 [ISS] FB:FBgn0286785) /// 0008305 // integrin complex (FB:FBrf0129746|PMID:10936444 [ISS]) /// 0008305 // integrin complex (FB:FBrf0167428|PMID:14519396 [NAS]) /// 0008305 // integrin complex (FB:FBrf0202953|GO_REF:0000024 [ISS] FB:FBgn000465…	0046982 // protein heterodimerization activity (FB:FBrf0202953|GO_REF:0000024 [ISS] FB:FBgn0004657)	Integrin alphaPS5 subunit	0.477054	0.422656	1.80607	1.96261	1.03769	1.14122	0.206907	0.217573	0.308981	0.258097	0.382281	0.308962	0.280467	39	41	164	168	104	103.2	18	23	28	25	30	25	24.8333	67.1888	0.778485	1
CG4580	2L	16488148..16490182	FBgn0032585	0.0747606	4.82474	0.0454375	1					0.0197924	0	0.0712765	0.0567077	0.226026	0.0747606	0.0185993	0.0306128	0.0178554	0.0167047	0.0206185	0	0.0173985	1	0	4	3	14	4.4	1	2	1	1	1	0	1	6.2271	1.90396	0
CG13877	3L	218068..218663	FBgn0035112	2.32883	4.57616	5.17633e-06	0.000527986					3.29458	2.71195	2.27632	2.04886	1.31245	2.32883	1.08	0.592525	0.483839	0.323327	0.239449	0.851503	0.595107	43	42	33	28	21	33.4	15	10	7	5	3	11	8.5	13.7138	0.793903	0
PPO1	2R	complement(17887220..17889973)	FBgn0283437	67.7771	4.50654	1.81383e-06	0.000150548	0042060 // wound healing (FB:FBrf0141481|PMID:11784101 [IMP]) /// 0035006 // melanization defense response (FB:FBrf0190023|PMID:16631589 [IMP]) /// 0050832 // defense response to fungus (FB:FBrf0224867|PMID:24788090 [IMP]) /// 0042381 // hemolymph coagulation (FB:FBrf0141481|PMID:11784101 [IMP]) /// 0042417 // dopamine metabolic process (FB:FBrf0217383|PMID:22120533 [IC] GO:0036264) /// 0035006 /…	0005576 // extracellular region (FB:FBrf0180365|PMID:15466469 [HDA])	0004503 // monophenol monooxygenase activity (FB:FBrf0217383|PMID:22120533 [IDA]) /// 0036263 // L-DOPA monooxygenase activity (FB:FBrf0217383|PMID:22120533 [IDA]) /// 0036264 // dopamine monooxygenase activity (FB:FBrf0217383|PMID:22120533 [IDA]) /// 0004503 // monophenol monooxygenase activity (FB:FBrf0111782|PMID:10544801 [IDA]) /// 0004097 // catechol oxidase activity (FB:FBrf0111782|PMID:105…	Prophenoloxidase 1	78.7088	95.5883	56.8585	67.3823	40.3476	67.7771	53.9241	4.93078	11.2768	8.08601	9.28134	17.274	17.4622	4691	6760	3764	4205	2948	4473.6	3420	380	745	571	531	1019	1111	2581.93	1.35658	1
CG5418	2L	complement(12451945..12453242)	FBgn0032436	1.0627	4.44201	3.89489e-07	2.57773e-05					0.918394	1.24389	1.26978	1.15903	0.722382	1.0627	0.431517	0.228291	0.118359	0.276829	0.444194	0.231969	0.288527	28	45	43	37	27	36	14	9	4	10	13	7	9.5	12.0349	0.623189	0
Cpr66Cb	3L	8336672..8338595	FBgn0035875	4.61191	4.41564	2.93204e-07	1.84719e-05	0040003 // chitin-based cuticle development (FB:FBrf0200175|PMID:17628275 [ISM])	0031012 // extracellular matrix (PMID:21873635 [IBA] FB:FBgn0005664|PANTHER:PTN000955699) /// 0062129	0008010 // structural constituent of chitin-based larval cuticle (FB:FBrf0200175|PMID:17628275 [ISM]) /// 0042302 // structural constituent of cuticle (FB:FBrf0174215|GO_REF:0000002 [IEA] InterPro:IPR000618)	Cuticular protein 66Cb	5.83921	5.1522	3.49294	3.78017	4.79503	4.61191	3.01982	1.45474	0.601019	0.959194	0.816501	0.59391	1.24086	149	156	99	101	150	131	82	48	17	29	20	15	35.1667	54.368	0.954511	1
GstE3	2R	18400713..18401467	FBgn0063497	163.236	4.33391	0	0	0006749 // glutathione metabolic process (FB:FBrf0217315|PMID:22082028 [IDA]) /// 0006749 // glutathione metabolic process (PMID:21873635 [IBA] FB:FBgn0001149|FB:FBgn0010038|FB:FBgn0010040|FB:FBgn0010041|FB:FBgn0010042|FB:FBgn0010043|FB:FBgn0010044|FB:FBgn0027590|FB:FBgn0033381|FB:FBgn0033817|FB:FBgn0034335|FB:FBgn0034354|FB:FBgn0038020|FB:FBgn0038029|FB:FBgn0042206|FB:FBgn0063491|FB:FBgn0063493|…	0005737 // cytoplasm (FB:FBrf0202953|GO_REF:0000024 [ISS] RGD:70952) /// 0005737 // cytoplasm (PMID:21873635 [IBA] FB:FBgn0250732|PANTHER:PTN001679864)	0004364 // glutathione transferase activity (PMID:21873635 [IBA] FB:FBgn0001149|FB:FBgn0010038|FB:FBgn0010040|FB:FBgn0010041|FB:FBgn0010042|FB:FBgn0010043|FB:FBgn0010044|FB:FBgn0027590|FB:FBgn0033381|FB:FBgn0033817|FB:FBgn0034335|FB:FBgn0034354|FB:FBgn0038020|FB:FBgn0038029|FB:FBgn0042206|FB:FBgn0063491|FB:FBgn0063493|FB:FBgn0063494|FB:FBgn0063495|FB:FBgn0063496|FB:FBgn0063497|FB:FBgn0063498|FB:F…	Glutathione S transferase E3	118.205	169.153	187.019	184.943	156.858	163.236	55.369	27.6853	46.6859	31.8809	39.6751	66.301	44.5995	2275	3863	3998	3727	3701	3512.8	1134	689	996	727	733	1263	923.667	944.836	0.462703	1
CG31827	2L	15705171..15706220	FBgn0051827	0.264659	4.31187	0.00551019	1	0006508 // proteolysis (FB:FBrf0174215|GO_REF:0000002 [IEA] InterPro:IPR001254|InterPro:IPR001314)		0004252 // serine-type endopeptidase activity (FB:FBrf0240739|PMID:30367934 [IKR])		0.371639	0.348	0.260234	0.276057	0.067366	0.264659	0.155216	0.063868	0.074504	0	0.0860334	0.0417196	0.0702235	9	10	7	7	2	7	4	2	2	0	2	1	1.83333	4.41137	1.16531	0
GstD5	3R	12375733..12376572	FBgn0010041	1.07289	4.2151	7.12729e-05	0.0137102	0006749 // glutathione metabolic process (FB:FBrf0217315|PMID:22082028 [IDA]) /// 0006749 // glutathione metabolic process (PMID:21873635 [IBA] FB:FBgn0001149|FB:FBgn0010038|FB:FBgn0010040|FB:FBgn0010041|FB:FBgn0010042|FB:FBgn0010043|FB:FBgn0010044|FB:FBgn0027590|FB:FBgn0033381|FB:FBgn0033817|FB:FBgn0034335|FB:FBgn0034354|FB:FBgn0038020|FB:FBgn0038029|FB:FBgn0042206|FB:FBgn0063491|FB:FBgn0063493|…	0005737 // cytoplasm (FB:FBrf0202953|GO_REF:0000024 [ISS] RGD:70952) /// 0005737 // cytoplasm (PMID:21873635 [IBA] FB:FBgn0250732|PANTHER:PTN001679864)	0004364 // glutathione transferase activity (PMID:21873635 [IBA] FB:FBgn0001149|FB:FBgn0010038|FB:FBgn0010040|FB:FBgn0010041|FB:FBgn0010042|FB:FBgn0010043|FB:FBgn0010044|FB:FBgn0027590|FB:FBgn0033381|FB:FBgn0033817|FB:FBgn0034335|FB:FBgn0034354|FB:FBgn0038020|FB:FBgn0038029|FB:FBgn0042206|FB:FBgn0063491|FB:FBgn0063493|FB:FBgn0063494|FB:FBgn0063495|FB:FBgn0063496|FB:FBgn0063497|FB:FBgn0063498|FB:F…	Glutathione S transferase D5	0.560408	0.669071	1.38747	1.33803	1.40947	1.07289	0.131657	0.505622	0.252781	0.512397	0.0972997	0.283097	0.297142	12	17	33	30	37	25.8	3	14	6	13	2	6	7.33333	15.8028	1.10507	0
sisA	X	complement(11321579..11322357)	FBgn0003411	0.337803	4.17732	0.0151777	1	0007530 // sex determination (FB:FBrf0131266|PMID:11105896 [TAS]) /// 0007540 // sex determination, establishment of X:A ratio (FB:FBrf0055582|PMID:1525829 [TAS]) /// 0045944 // positive regulation of transcription from RNA polymerase II promoter (FB:FBrf0064442|PMID:8370520 [IMP]) /// 0007530 // sex determination (FB:FBrf0064442|PMID:8370520 [IGI] FB:FBgn0264270) /// 0007497 // posterior midgut …	0005634 // nucleus (FB:FBrf0064442|PMID:8370520 [IC] GO:0045944)	0005515 // protein binding (FB:FBrf0187959|PMID:16083904 [IPI] FB:FBgn0025463) /// 0003700 // transcription factor activity, sequence-specific DNA binding (FB:FBrf0125416|PMID:10648226 [NAS]) /// 0000981 // RNA polymerase II transcription factor activity, sequence-specific DNA binding (FB:FBrf0064442|PMID:8370520 [ISS] FB:FBgn0001150)	sisterless A	0.100715	0.594146	0.589381	0.240468	0.164307	0.337803	0.283932	0.0389439	0.136288	0.0850032	0	0	0.0906945	2	14	13	5	4	7.6	6	1	3	2	0	0	2	7.78489	1.86446	0
CG1113	3R	5253153..5255403	FBgn0037304	2.15898	4.15507	2.93228e-12	7.03748e-11					2.48132	2.25711	2.37578	2.10646	1.57424	2.15898	0.592191	0.70056	0.532973	0.631592	0.759055	0.477513	0.615647	126	136	134	112	98	121.2	32	46	30	38	37	24	34.5	23.6203	0.352116	0
CG13563	2R	24055306..24057599	FBgn0034966	0.442808	4.15282	1.46439e-06	0.000115687					0.498903	0.513885	0.49907	0.37059	0.331594	0.442808	0.121548	0.0714491	0.150026	0.124762	0.192491	0.112012	0.128715	27	33	30	21	22	26.6	7	5	9	8	10	6	7.5	6.99918	0.442239	0
CG43229	X	18138542..18139000	FBgn0262874	0.766375	4.12033	0.00170866	1	0008150 // biological_process (FB:FBrf0159398|GO_REF:0000015 [ND])	0005575 // cellular_component (FB:FBrf0159398|GO_REF:0000015 [ND])	0003674 // molecular_function (FB:FBrf0159398|GO_REF:0000015 [ND])		1.12349	0.710119	0.92719	0.53649	0.534587	0.766375	0.351922	0.072404	0.0844616	0.395092	0.0975319	0.283773	0.214197	12	9	11	6	7	9	4	1	1	5	1	3	2.5	4.31019	0.987552	0
TotA	3R	20871036..20871700	FBgn0028396	531.688	4.11121	0	0	0051597 // response to methylmercury (FB:FBrf0211073|PMID:20375079 [IMP]) /// 0006979 // response to oxidative stress (FB:FBrf0136802|PMID:11409894 [IDA]) /// 0034599 // cellular response to oxidative stress (FB:FBrf0136802|PMID:11409894 [IEP]) /// 0034644 // cellular response to UV (FB:FBrf0136802|PMID:11409894 [IEP]) /// 0009408 // response to heat (FB:FBrf0136837|PMID:11369236 [IDA]) /// 00096…	0005615 // extracellular space (FB:FBrf0136837|PMID:11369236 [IDA]) /// 0005615 // extracellular space (FB:FBrf0162064|PMID:12967563 [IDA]) /// 0005615 // extracellular space (FB:FBrf0136802|PMID:11409894 [IDA])		Turandot A	598.862	475.687	426.25	752.21	405.429	531.688	156.815	232.9	168.696	102.471	106.858	150.252	152.999	8839	8331	6988	11625	7336	8623.8	2463	4445	2760	1792	1514	2195	2528.17	2875.86	0.624402	1
CG12224	3R	complement(11980704..11982622)	FBgn0037974	28.7004	4.06619	0	0					16.8191	25.4245	31.6729	31.1594	38.4261	28.7004	11.3445	13.3611	4.47802	7.89078	6.75241	7.57128	8.56634	698	1252	1460	1354	1955	1343.8	501	717	206	388	269	311	398.667	637.039	0.802732	1
CG16800	2L	12966590..12967810	FBgn0032462	0.148228	4.00063	0.0344913	1	0008150 // biological_process (FB:FBrf0159398|GO_REF:0000015 [ND])	0005575 // cellular_component (FB:FBrf0159398|GO_REF:0000015 [ND])	0003674 // molecular_function (FB:FBrf0159398|GO_REF:0000015 [ND])		0.342774	0.0641941	0.137155	0.0727474	0.124267	0.148228	0.0715803	0.0589074	0	0.0642888	0	0.0384792	0.038876	9	2	4	2	4	4.2	2	2	0	2	0	1	1.16667	3.84676	1.52454	0
PPO3	2R	23064769..23067183	FBgn0261363	1.96086	3.99921	1.2867e-08	5.6615e-07	0035011 // melanotic encapsulation of foreign target (FB:FBrf0229770|PMID:26437768 [IGI] FB:FBgn0033367) /// 0042417 // dopamine metabolic process (FB:FBrf0217383|PMID:22120533 [IC] GO:0036264)	0005737 // cytoplasm (FB:FBrf0231269|PMID:26896675 [HDA]) /// 0005576 // extracellular region (FB:FBrf0160379|PMID:12834045 [IDA])	0036263 // L-DOPA monooxygenase activity (FB:FBrf0217383|PMID:22120533 [IDA]) /// 0036264 // dopamine monooxygenase activity (FB:FBrf0217383|PMID:22120533 [IDA])	Prophenoloxidase 3	1.69028	1.14256	2.58382	2.70729	1.68037	1.96086	0.446734	0.63997	0.810081	0.49039	0.440207	0.640399	0.577963	96	77	163	161	117	122.8	27	47	51	33	24	36	36.3333	49.2505	0.609668	1
CG30083	2R	complement(15711597..15712644)	FBgn0050083	1.22794	3.96331	0.000908008	0.541419	0006508 // proteolysis (PMID:21873635 [IBA] FB:FBgn0000533|MGI:MGI:2149951|MGI:MGI:2149952|MGI:MGI:96942|MGI:MGI:96943|PANTHER:PTN001207268|RGD:735142|UniProtKB:Q8NF86)	0005615 // extracellular space (PMID:21873635 [IBA] FB:FBgn0000533|MGI:MGI:2149951|MGI:MGI:2149952|MGI:MGI:2661234|MGI:MGI:2681414|MGI:MGI:96943|PANTHER:PTN001207268|UniProtKB:Q9NAS8|UniProtKB:Q9NAS9)	0004252 // serine-type endopeptidase activity (FB:FBrf0240739|PMID:30367934 [ISM]) /// 0004252 // serine-type endopeptidase activity (PMID:21873635 [IBA] FB:FBgn0000533|MGI:MGI:1916698|PANTHER:PTN001207268|RGD:735142|UniProtKB:Q8NF86)		0.361553	0.266613	1.70891	1.55384	2.24877	1.22794	0.16988	0.384459	0.203856	0.72473	0.470805	0.319626	0.378893	8	7	42	36	61	30.8	4	11	5	19	10	7	9.33333	28.6534	1.33841	0
CG14823	3L	7066314..7069463	FBgn0035734	3.50824	3.89669	1.14614e-07	6.64763e-06					4.72956	5.30034	2.89909	2.45068	2.16153	3.50824	2.3956	0.570689	0.847288	0.594513	1.13565	0.813345	1.05951	282	375	192	153	158	232	152	44	56	42	65	48	67.8333	137.315	1.03102	1
CG32023	3L	complement(8803602..8804182)	FBgn0052023	6.07296	3.86691	3.26368e-06	0.000287204	0008150 // biological_process (FB:FBrf0159398|GO_REF:0000015 [ND])	0005575 // cellular_component (FB:FBrf0159398|GO_REF:0000015 [ND])	0003674 // molecular_function (FB:FBrf0159398|GO_REF:0000015 [ND])		4.48326	4.72285	5.78534	6.77936	8.59398	6.07296	0.631952	1.50242	1.34817	3.09015	1.32328	3.47266	1.89477	60	75	86	95	141	91.4	9	26	20	49	17	46	27.8333	46.8642	0.917937	0
Drs	3L	3369556..3369942	FBgn0283461	124.135	3.85044	6.63327e-06	0.000723027	0050832 // defense response to fungus (FB:FBrf0084126|PMID:7588819 [IDA]) /// 0050832 // defense response to fungus (FB:FBrf0205847|PMID:18657321 [IDA]) /// 0042832 // defense response to protozoan (FB:FBrf0205847|PMID:18657321 [IDA]) /// 0050832 // defense response to fungus (FB:FBrf0144920|PMID:11869341 [TAS]) /// 0019732 // antifungal humoral response (FB:FBrf0235419|PMID:18212107 [IDA]) /// 0…	0005615 // extracellular space (FB:FBrf0104525|PMID:9736738 [IDA]) /// 0005615 // extracellular space (FB:FBrf0076717|PMID:7806546 [IDA])	0003674 // molecular_function (FB:FBrf0159398|GO_REF:0000015 [ND])	Drosomycin	30.6125	24.1756	185.622	147.343	232.922	124.135	30.4818	43.8989	31.6401	44.145	47.4129	40.3505	39.6549	302	283	2034	1522	2817	1391.6	320	560	346	516	449	394	430.833	1199.25	1.01398	1
CG2839	2L	625652..628200	FBgn0031273	0.429686	3.79007	0.00297735	1					1.15423	0.531761	0.124699	0.249864	0.0878744	0.429686	0.231393	0.0595082	0.138836	0.103911	0.208418	0.0466461	0.131452	75	41	9	17	7	29.8	16	5	10	8	13	3	9.16667	33.5317	1.49346	0
CG7296	2L	complement(10686124..10687066)	FBgn0032283	126.971	3.7174	4.05114e-09	1.66097e-07					47.8813	111.906	190.894	151.767	132.407	126.971	36.2775	15.1847	42.107	43.2204	47.3663	60.7323	40.8147	1151	3192	5097	3820	3902	3432.4	928	472	1122	1231	1093	1445	1048.5	1779.59	0.737114	1
CG8157	2R	complement(15325503..15326386)	FBgn0034010	44.3321	3.71358	0	0					56.5577	60.5431	39.9894	33.7366	30.8338	44.3321	20.9372	13.2542	12.9274	10.6478	11.5059	15.1993	14.0786	1188	1509	933	742	794	1033.2	468	360	301	265	232	316	323.667	400.326	0.563883	1
CG42823	3R	complement(17404487..17405109)	FBgn0262005	19.7599	3.63164	0.000100609	0.0224358	0032504 // multicellular organism reproduction (FB:FBrf0216187|PMID:21672851 [IEP])	0005615 // extracellular space (FB:FBrf0216187|PMID:21672851 [ISM])	0003674 // molecular_function (FB:FBrf0159398|GO_REF:0000015 [ND])		8.18548	5.792	25.4453	26.1812	33.1957	19.7599	1.81417	3.28455	6.06078	12.318	11.2623	5.53934	6.71318	106	89	366	355	527	288.6	25	55	87	189	140	71	94.5	247.361	1.28412	1
Cpr49Ah	2R	12413962..12415170	FBgn0033731	21.0874	3.63155	0.000434306	0.196741	0040003 // chitin-based cuticle development (FB:FBrf0200175|PMID:17628275 [ISM])	62129	0008010 // structural constituent of chitin-based larval cuticle (FB:FBrf0200175|PMID:17628275 [ISM]) /// 0042302 // structural constituent of cuticle (FB:FBrf0174215|GO_REF:0000002 [IEA] InterPro:IPR000618)	Cuticular protein 49Ah	30.6696	43.5456	14.6621	9.15809	7.40175	21.0874	17.8362	2.02249	5.39778	3.37776	3.30229	8.20696	6.69057	774	1304	411	242	229	592	479	66	151	101	80	205	180.333	609.711	1.62756	1
y	X	356509..361245	FBgn0004034	0.5726	3.6264	2.53322e-05	0.00386302	0048066 // developmental pigmentation (FB:FBrf0146983|PMID:11934851 [IEP]) /// 0048066 // developmental pigmentation (FB:FBrf0162298|PMID:12957543 [TAS]) /// 0042438 // melanin biosynthetic process (FB:FBrf0146983|PMID:11934851 [IMP]) /// 0060179 // male mating behavior (FB:FBrf0190716|PMID:16272418 [IMP]) /// 0006583 // melanin biosynthetic process from tyrosine (FB:FBrf0162298|PMID:12957543 [TA…	0005576 // extracellular region (PMID:21873635 [IBA] FB:FBgn0004034|FB:FBgn0038105|FB:FBgn0041710|PANTHER:PTN000000448) /// 0005737 // cytoplasm (FB:FBrf0190716|PMID:16272418 [IDA]) /// 0070451 // cell hair (FB:FBrf0212536|PMID:21138977 [IDA]) /// 0005576 // extracellular region (FB:FBrf0057274|PMID:1465112 [IDA]) /// 0005576 // extracellular region (FB:FBrf0146983|PMID:11934851 [IDA]) /// 000573…	0004167 // dopachrome isomerase activity (FB:FBrf0151787|PMID:12164780 [IDA])	yellow	0.712196	0.470431	0.398578	0.606645	0.675147	0.5726	0.10853	0.119087	0.225742	0.194948	0.20052	0.29171	0.190089	37	29	23	33	43	33	6	8	13	12	10	15	10.6667	10.9424	0.542655	0
CG10232	3R	complement(23719343..23721625)	FBgn0039108	0.839643	3.59076	8.3028e-06	0.000946519	0006508 // proteolysis (FB:FBrf0155784|PMID:12568721 [ISM]) /// 0006508 // proteolysis (FB:FBrf0174215|GO_REF:0000002 [IEA] InterPro:IPR001254|InterPro:IPR001314|InterPro:IPR018114)		0004252 // serine-type endopeptidase activity (FB:FBrf0240739|PMID:30367934 [ISM]) /// 0004252 // serine-type endopeptidase activity (FB:FBrf0155784|PMID:12568721 [ISM]) /// 0004252 // serine-type endopeptidase activity (FB:FBrf0174215|GO_REF:0000002 [IEA] InterPro:IPR001254|InterPro:IPR001314|InterPro:IPR018114)		0.86286	0.798121	0.871569	0.944662	0.721004	0.839643	0.395535	0.227855	0.360729	0.195384	0.153466	0.340203	0.278862	41	45	46	47	42	44.2	20	14	19	11	7	16	14.5	7.51794	0.398528	0
CG16886	2L	complement(13920707..13923553)	FBgn0028938	0.812046	3.54888	0.000920841	0.553238					0.983535	0.828877	0.69677	0.985513	0.565537	0.812046	0.909097	0.112222	0.0872735	0.122474	0.201558	0.17919	0.268636	61	61	48	64	43	55.4	60	9	6	9	12	11	17.8333	30.0495	1.33178	0
CG3513	2L	complement(3692699..3693182)	FBgn0031559	6.22902	3.53458	1.11445e-07	6.32521e-06			0004867 // serine-type endopeptidase inhibitor activity (FB:FBrf0174215|GO_REF:0000002 [IEA] InterPro:IPR002223)		6.30624	5.8617	7.34738	5.04846	6.58132	6.22902	2.09157	2.29502	2.9282	1.72197	1.44914	2.06132	2.0912	68	75	88	57	87	75	24	32	35	22	15	22	25	20.417	0.467459	0
CG15115	2R	complement(19035492..19036387)	FBgn0034413	0.276628	3.52771	0.0155822	1					0.302923	0.255289	0.227268	0.144652	0.453008	0.276628	0.189775	0.0390441	0.0910924	0.042611	0.0525944	0.153025	0.0946905	6	6	5	3	11	6.2	4	1	2	1	1	3	2	4.21449	1.10819	0
CG17105	2L	10681030..10681775	FBgn0032280	270.95	3.50802	8.89929e-07	6.67446e-05					187.466	373.719	336.037	251.507	206.019	270.95	172.855	58.7633	113.948	50.5507	30.622	111.357	89.6826	3565	8433	7098	5008	4803	5781.4	3498	1445	2402	1139	559	2096	1856.5	2992.3	0.8982	1
CG34199	2R	20287596..20288346	FBgn0085228	0.408585	3.4298	0.0115843	1	0008150 // biological_process (FB:FBrf0159398|GO_REF:0000015 [ND])	0005575 // cellular_component (FB:FBrf0159398|GO_REF:0000015 [ND])	0003674 // molecular_function (FB:FBrf0159398|GO_REF:0000015 [ND])		0.339152	0.0952737	0.661567	0.485856	0.461078	0.408585	0.159354	0.0874274	0.203973	0.0477071	0.117769	0.228436	0.140778	6	2	13	9	10	8	3	2	4	1	2	4	2.66667	5.39436	0.97706	0
CG43179	3R	14256108..14256930	FBgn0262808	2.79959	3.41569	4.24756e-06	0.000403519	0008150 // biological_process (FB:FBrf0159398|GO_REF:0000015 [ND])	0005575 // cellular_component (FB:FBrf0159398|GO_REF:0000015 [ND])	0003674 // molecular_function (FB:FBrf0159398|GO_REF:0000015 [ND])		3.30169	3.11264	1.66259	2.72569	3.19532	2.79959	1.52504	0.865543	0.60581	0.755691	1.22423	0.961157	0.989578	59	66	33	51	70	55.8	29	20	12	16	21	17	19.1667	20.429	0.563969	0
ppk29	2R	complement(24052917..24057137)	FBgn0034965	0.801448	3.41045	6.84683e-05	0.0129405	0002121 // inter-male aggressive behavior (FB:FBrf0223689|PMID:24241395 [IMP]) /// 0008049 // male courtship behavior (FB:FBrf0219294|PMID:22915128 [IMP]) /// 0006814 // sodium ion transport (FB:FBrf0202953|GO_REF:0000024 [ISS] MGI:MGI:101782) /// 0016246 // RNA interference (FB:FBrf0224495|PMID:24642409 [IMP])	0016021 // integral component of membrane (FB:FBrf0202953|GO_REF:0000024 [ISS] MGI:MGI:101782)	0005272 // sodium channel activity (FB:FBrf0202953|GO_REF:0000024 [ISS] MGI:MGI:101782)	pickpocket 29	1.04166	1.2701	0.478881	0.656165	0.560432	0.801448	0.249925	0.239956	0.239928	0.336699	0.415585	0.201527	0.280603	47	68	24	31	31	40.2	12	14	12	18	18	9	13.8333	21.2843	0.700192	0
PPO2	2R	complement(9042261..9044709)	FBgn0033367	73.2255	3.34622	0.000144726	0.0364709	0050832 // defense response to fungus (FB:FBrf0224867|PMID:24788090 [IGI] FB:FBgn0283437) /// 0050832 // defense response to fungus (FB:FBrf0224867|PMID:24788090 [IMP]) /// 0042417 // dopamine metabolic process (FB:FBrf0217383|PMID:22120533 [IC] GO:0036264) /// 0035006 // melanization defense response (FB:FBrf0224867|PMID:24788090 [IMP]) /// 0035011 // melanotic encapsulation of foreign target (F…	0005615 // extracellular space (FB:FBrf0207791|PMID:19141111 [IDA]) /// 0005576 // extracellular region (FB:FBrf0207791|PMID:19141111 [IDA]) /// 0005576 // extracellular region (FB:FBrf0160379|PMID:12834045 [IDA]) /// 0005576 // extracellular region (FB:FBrf0180365|PMID:15466469 [HDA])	0036263 // L-DOPA monooxygenase activity (FB:FBrf0217383|PMID:22120533 [IDA]) /// 0036264 // dopamine monooxygenase activity (FB:FBrf0217383|PMID:22120533 [IDA])	Prophenoloxidase 2	78.3022	99.3394	63.0139	79.8594	45.6124	73.2255	77.4303	7.55771	19.1227	11.7768	14.1417	22.459	25.4147	4551	6851	4068	4860	3250	4716	4789	568	1232	811	789	1292	1580.17	2935.76	1.29429	1
CG18636	2L	complement(14783301..14784598)	FBgn0032551	0.689687	3.30133	0.00199247	1	0006508 // proteolysis (FB:FBrf0174215|GO_REF:0000002 [IEA] InterPro:IPR001254|InterPro:IPR001314|InterPro:IPR018114)		0004252 // serine-type endopeptidase activity (FB:FBrf0240739|PMID:30367934 [ISM]) /// 0004252 // serine-type endopeptidase activity (FB:FBrf0174215|GO_REF:0000002 [IEA] InterPro:IPR001254|InterPro:IPR001314|InterPro:IPR018114)		0.675741	0.449592	0.384234	1.35865	0.580215	0.689687	0.534743	0.137522	0.096254	0.240136	0.148199	0.323393	0.246708	19	15	12	40	20	21.2	16	5	3	8	4	9	7.5	15.7508	1.15348	0
CG12896	2R	complement(10426880..10427915)	FBgn0033521	4.177	3.27242	0.00259511	1	0045454 // cell redox homeostasis (PMID:21873635 [IBA] PANTHER:PTN000073790|SGD:S000000160) /// 0055114 // oxidation-reduction process (FB:FBrf0174215|GO_REF:0000002 [IEA] InterPro:IPR000866|InterPro:IPR019479) /// 0007498 // mesoderm development (FB:FBrf0138533|PMID:11486054 [IEP]) /// 0006979 // response to oxidative stress (FB:FBrf0202953|GO_REF:0000024 [ISS] HGNC:16753)	0070062 // extracellular exosome (FB:FBrf0202953|GO_REF:0000024 [ISS] HGNC:16753) /// 0005829 // cytosol (PMID:21873635 [IBA] FB:FBgn0031479|FB:FBgn0033518|FB:FBgn0033520|MGI:MGI:894320|PANTHER:PTN000073790|UniProtKB:Q8IAM2) /// 0005737 // cytoplasm (FB:FBrf0202953|GO_REF:0000024 [ISS] HGNC:16753) /// 0005739 // mitochondrion (PMID:21873635 [IBA] PANTHER:PTN000073792|SGD:S000000160)	0051920 // peroxiredoxin activity (FB:FBrf0174215|GO_REF:0000002 [IEA] InterPro:IPR019479) /// 0004601 // peroxidase activity (FB:FBrf0202953|GO_REF:0000024 [ISS] MGI:MGI:894320)		6.93901	7.6802	1.95746	1.85557	2.45274	4.177	3.65161	2.28961	1.21025	0.624693	0.385527	0.747804	1.48492	150	197	47	42	65	100.2	84	64	29	16	8	16	36.1667	100.202	1.54296	0
CG14237	3R	26456877..26457242	FBgn0039428	1.15602	3.2414	0.0229627	1					2.358	2.07754	0.964959	0.204726	0.174857	1.15602	0.705047	0.331555	0.580154	0.271383	0.446622	0.108289	0.407175	22	23	10	2	2	11.8	7	4	6	3	4	1	4.16667	12.4423	1.38621	0
CG12885	3R	27520866..27533934	FBgn0039523	0.155161	3.21958	0.00156582	1					0.235495	0.219355	0.111588	0.118373	0.090992	0.155161	0.0931788	0.0670967	0.0447259	0.0523045	0.0129118	0.0626123	0.0554717	19	21	10	10	9	13.8	8	7	4	5	1	5	5	8.16788	0.904274	0
arg	X	509435..528028	FBgn0023535	2.83318	3.21579	6.63327e-06	0.000722609	0019547 // arginine catabolic process to ornithine (PMID:21873635 [IBA] PANTHER:PTN000144386|PomBase:SPAC3H1.07|PomBase:SPBP26C9.02c|RGD:2150|RGD:2151|SGD:S000006032) /// 0019547 // arginine catabolic process to ornithine (FB:FBrf0159903|GO_REF:0000110 [ISS] UniProtKB:P78540)	0005737 // cytoplasm (PMID:21873635 [IBA] MGI:MGI:1330806|PANTHER:PTN000144386|PomBase:SPBP26C9.02c|RGD:2150|RGD:2151|SGD:S000006032) /// 0005739 // mitochondrion (FB:FBrf0159903|GO_REF:0000110 [ISS] UniProtKB:P78540) /// 0005829 // cytosol (PMID:21873635 [IBA] PANTHER:PTN000144387|PomBase:SPBP26C9.02c|SGD:S000006032)	0004053 // arginase activity (PMID:21873635 [IBA] MGI:MGI:88070|PANTHER:PTN000144386|PomBase:SPAC3H1.07|PomBase:SPBP26C9.02c|RGD:2150|RGD:2151|SGD:S000006032|UniProtKB:A0A1D5NTP7|UniProtKB:P39138|UniProtKB:P78540) /// 0030145 // manganese ion binding (PMID:21873635 [IBA] PANTHER:PTN000144386|RGD:2150|SGD:S000006032) /// 0004053 // arginase activity (FB:FBrf0159903|GO_REF:0000110 [ISS] UniProtKB:P…	arginase	1.35706	2.50011	4.94388	2.89351	2.47135	2.83318	1.30492	0.903041	1.25272	0.799084	0.82192	1.17976	1.04357	43	94	174	96	96	100.6	44	37	44	30	25	37	36.1667	54.4548	0.675432	0
CG16713	2L	complement(3695032..3695411)	FBgn0031560	201.642	3.1658	0.000461758	0.215501			0004867 // serine-type endopeptidase inhibitor activity (FB:FBrf0174215|GO_REF:0000002 [IEA] InterPro:IPR002223)		293.429	411.673	111.495	95.9101	95.7012	201.642	203.262	48.633	72.7388	30.0525	39.7342	47.5603	73.6634	2431	4047	1026	832	972	1861.6	1792	521	668	295	316	390	663.667	1953.04	1.60191	1
Jon99Fii	3R	complement(30487016..30487928)	FBgn0039777	207.306	3.13957	0.000279653	0.0984379	0006508 // proteolysis (FB:FBrf0155784|PMID:12568721 [ISM]) /// 0006508 // proteolysis (FB:FBrf0174215|GO_REF:0000002 [IEA] InterPro:IPR001254|InterPro:IPR001314|InterPro:IPR018114)		0004252 // serine-type endopeptidase activity (FB:FBrf0240739|PMID:30367934 [ISM]) /// 0004252 // serine-type endopeptidase activity (FB:FBrf0174215|GO_REF:0000002 [IEA] InterPro:IPR001254|InterPro:IPR001314|InterPro:IPR018114) /// 0004175 // endopeptidase activity (FB:FBrf0155784|PMID:12568721 [ISM])	Jonah 99Fii	254.148	265.095	245.327	150.762	121.196	207.306	25.0335	53.7299	222.841	34.2692	55.8157	59.038	75.1212	5915	7321	6342	3674	3458	5342	620	1617	5749	945	1247	1360	1923	3607	1.30951	1
CG43085	3L	complement(17645486..17646737)	FBgn0262531	38.8282	3.09054	0.00824849	1					66.6523	95.1617	14.3875	8.7931	9.14636	38.8282	39.5831	7.60339	15.722	6.60509	6.98796	9.86687	14.3947	2027	3434	486	280	341	1313.6	1281	299	530	238	204	297	474.833	1798.9	1.92224	0
Yp3	X	13759546..13761547	FBgn0004047	5.84608	3.08623	1.78348e-06	0.000144462	0009792 // embryo development ending in birth or egg hatching (FB:FBrf0054723|PMID:1909425 [IMP]) /// 0007548 // sex differentiation (FB:FBrf0125416|PMID:10648226 [NAS]) /// 0016042 // lipid catabolic process (PMID:21873635 [IBA] MGI:MGI:1336202|MGI:MGI:96820|PANTHER:PTN000176726|RGD:3009|RGD:3017|RGD:620793|UniProtKB:P06858|UniProtKB:P11150|UniProtKB:P11151|UniProtKB:P54317|UniProtKB:Q6XZB0|UniP…	0005576 // extracellular region (FB:FBrf0054723|PMID:1909425 [IMP]) /// 0043186 // P granule (FB:FBrf0207339|PMID:18590813 [IPI] FB:FBgn0003891) /// 0005615 // extracellular space (PMID:21873635 [IBA] MGI:MGI:96216|MGI:MGI:96820|PANTHER:PTN000176726|RGD:1310740|RGD:3009|RGD:3017|RGD:3360|RGD:620792|RGD:620793|UniProtKB:P06858|UniProtKB:P11150|UniProtKB:P11151|UniProtKB:P16233|UniProtKB:P54317|Uni…	0016298 // lipase activity (PMID:21873635 [IBA] MGI:MGI:1336202|MGI:MGI:1341803|MGI:MGI:1934677|MGI:MGI:96216|MGI:MGI:96820|MGI:MGI:97722|PANTHER:PTN000176726|RGD:3009|RGD:3017|RGD:3360|RGD:620792|RGD:620793|UniProtKB:P06858|UniProtKB:P11150|UniProtKB:P11151|UniProtKB:P16233|UniProtKB:P54317|UniProtKB:Q6XZB0|UniProtKB:Q8WWY8|UniProtKB:Q9Y5X9) /// 0052689 // carboxylic ester hydrolase activity (FB…	Yolk protein 3	2.68804	9.20299	6.0312	3.89089	7.41729	5.84608	3.84821	1.83518	1.85662	1.70152	1.92516	2.46119	2.27131	128	520	319	194	433	318.8	195	113	98	96	88	116	117.667	201.754	0.843831	1
CG42500	3R	complement(14152211..14152650)	FBgn0260226	3207.64	3.03874	8.19926e-06	0.000926517					1200.75	1936.94	4606.85	4197.01	4096.65	3207.64	926.037	1721.99	1139.78	1348.73	824.191	1665.24	1270.99	13468	25779	57394	49291	56331	40452.6	11053	24975	14171	17924	8874	18487	15914	25566.7	0.853617	1
CG33109	3R	complement(14220560..14221584)	FBgn0053109	0.270803	3.03144	0.0229398	1					0.382717	0.322536	0.137824	0.292409	0.218529	0.270803	0.107894	0.266376	0.0690525	0.0969036	0.0398692	0	0.0966826	10	10	4	8	7	7.8	3	9	2	3	1	0	3	5.65226	1.37332	0
CG13857	3R	complement(22392189..22394104)	FBgn0038958	0.193682	3.00671	0.015729	1					0.246033	0.13823	0.196892	0.208864	0.178391	0.193682	0.0256891	0.169128	0.0986464	0.0692169	0.028478	0.0276192	0.0697962	9	6	8	8	8	7.8	1	8	4	3	1	1	3	3.85225	1.05938	0
CG12672	X	complement(18005897..18007606)	FBgn0030886	1.01776	3.00333	0.00069458	0.37678	0008150 // biological_process (FB:FBrf0159398|GO_REF:0000015 [ND])	0005575 // cellular_component (FB:FBrf0159398|GO_REF:0000015 [ND])	0003674 // molecular_function (FB:FBrf0159398|GO_REF:0000015 [ND])		1.69761	1.58533	0.536991	0.744916	0.523958	1.01776	0.732966	0.390304	0.37252	0.271066	0.334574	0.278131	0.396593	74	82	26	34	28	48.8	34	22	18	14	14	12	19	35.1398	0.98276	0
CG8586	2R	complement(8692796..8696245)	FBgn0033320	16.2862	2.99806	4.71205e-12	1.17801e-10	0006508 // proteolysis (PMID:21873635 [IBA] FB:FBgn0000533|MGI:MGI:2149951|MGI:MGI:2149952|MGI:MGI:96942|MGI:MGI:96943|PANTHER:PTN001207268|RGD:735142|UniProtKB:Q8NF86)	0005576 // extracellular region (FB:FBrf0180365|PMID:15466469 [HDA]) /// 0005615 // extracellular space (PMID:21873635 [IBA] FB:FBgn0000533|MGI:MGI:2149951|MGI:MGI:2149952|MGI:MGI:2661234|MGI:MGI:2681414|MGI:MGI:96943|PANTHER:PTN001207268|UniProtKB:Q9NAS8|UniProtKB:Q9NAS9)	0004252 // serine-type endopeptidase activity (PMID:21873635 [IBA] FB:FBgn0000533|MGI:MGI:1916698|PANTHER:PTN001207268|RGD:735142|UniProtKB:Q8NF86) /// 0004252 // serine-type endopeptidase activity (FB:FBrf0240739|PMID:30367934 [IKR]) /// 0004252 // serine-type endopeptidase activity (FB:FBrf0155784|PMID:12568721 [IKR])		10.092	11.7474	17.732	20.6756	21.1837	16.2862	7.52295	7.94194	5.49997	5.4078	5.71907	7.16126	6.54217	682	942	1331	1463	1755	1234.6	541	694	412	433	371	479	488.333	541.683	0.582907	1
CG2641	3R	7794069..7796599	FBgn0037518	12.5232	2.96013	2.13266e-10	6.18839e-09					12.2881	16.727	13.3786	10.644	9.57846	12.5232	7.61691	3.55609	4.68734	4.45104	4.8173	4.96076	5.01491	473	764	572	429	452	538	312	177	200	203	178	189	209.833	188.798	0.49976	1
Eip71CD	3L	15511052..15513202	FBgn0000565	116.172	2.93712	0	0	0000096 // sulfur amino acid metabolic process (FB:FBrf0064343|PMID:8253272 [NAS]) /// 0008340 // determination of adult lifespan (FB:FBrf0211506|PMID:20655917 [IMP]) /// 0034599 // cellular response to oxidative stress (FB:FBrf0211506|PMID:20655917 [IEP]) /// 0006979 // response to oxidative stress (FB:FBrf0211506|PMID:20655917 [IMP]) /// 0034599 // cellular response to oxidative stress (PMID:21…	0005737 // cytoplasm (PMID:21873635 [IBA] MGI:MGI:106916|PANTHER:PTN000019085|RGD:70979|SGD:S000000844|TAIR:locus:2117313|TAIR:locus:2183409|UniProtKB:P0A744|UniProtKB:Q57YH5|UniProtKB:Q9UJ68)	0036456 // L-methionine-(S)-S-oxide reductase activity (PMID:21873635 [IBA] PANTHER:PTN000019085|PomBase:SPAC29E6.05c|UniProtKB:P0A744) /// 0008113 // peptide-methionine (S)-S-oxide reductase activity (FB:FBrf0152098|PMID:12145281 [IDA]) /// 0008113 // peptide-methionine (S)-S-oxide reductase activity (PMID:21873635 [IBA] FB:FBgn0000565|MGI:MGI:106916|PANTHER:PTN000019085|RGD:70979|SGD:S000000844…	Ecdysone-induced protein 28/29kD	114.064	136.024	124.55	101.908	104.315	116.172	62.7557	46.9399	33.4814	48.4649	41.1979	50.4933	47.2222	3937	5571	4775	3683	4414	4476	2305	2095	1281	1982	1365	1725	1792.17	1153.22	0.394697	1
CG17107	2L	10681902..10682528	FBgn0032281	87.0253	2.93246	0.00540972	1					16.8301	28.3145	160.421	121.417	108.143	87.0253	25.8106	6.09649	21.5046	41.6103	36.1731	82.9335	35.6881	269	537	2848	2032	2119	1561	439	126	381	788	555	1312	600.167	1518.21	1.39367	1
Lip3	3R	complement(13370240..13371904)	FBgn0023495	1.25971	2.91036	0.00557914	1	0006629 // lipid metabolic process (FB:FBrf0174215|GO_REF:0000002 [IEA] InterPro:IPR006693)		0016788 // hydrolase activity, acting on ester bonds (FB:FBrf0174215|GO_REF:0000002 [IEA] InterPro:IPR025483)	Lip3	0.191492	0.945229	2.04418	2.40361	0.714061	1.25971	0.488433	0.253869	0.271467	0.484856	0.826437	0.801516	0.521096	7	41	83	92	32	51	19	12	11	21	29	29	20.1667	43.5733	1.08999	0
Lcp9	2R	complement(24779979..24780428)	FBgn0025578	535.486	2.89798	0.000131534	0.0323574	0040003 // chitin-based cuticle development (FB:FBrf0200175|PMID:17628275 [ISM]) /// 0008363 // larval chitin-based cuticle development (FB:FBrf0102898|PMID:9654737 [NAS])	0005576 // extracellular region (FB:FBrf0102898|PMID:9654737 [NAS]) /// 0062129	0008010 // structural constituent of chitin-based larval cuticle (FB:FBrf0200175|PMID:17628275 [ISM]) /// 0042302 // structural constituent of cuticle (FB:FBrf0174215|GO_REF:0000002 [IEA] InterPro:IPR000618) /// 0008010 // structural constituent of chitin-based larval cuticle (FB:FBrf0102898|PMID:9654737 [NAS])	Larval cuticle protein 9	204.606	653.312	752.514	593.353	473.648	535.486	346.651	48.9709	130.599	201.593	296.33	304.394	221.423	2055	7786	8395	6240	5832	6061.6	3705	636	1454	2399	2857	3026	2346.17	3599.56	0.886923	1
CG33225	2R	21590275..21591584	FBgn0053225	8.82603	2.89024	4.32351e-07	3.02646e-05	0006508 // proteolysis (PMID:21873635 [IBA] FB:FBgn0000533|MGI:MGI:2149951|MGI:MGI:2149952|MGI:MGI:96942|MGI:MGI:96943|PANTHER:PTN001207268|RGD:735142|UniProtKB:Q8NF86)	0005615 // extracellular space (PMID:21873635 [IBA] FB:FBgn0000533|MGI:MGI:2149951|MGI:MGI:2149952|MGI:MGI:2661234|MGI:MGI:2681414|MGI:MGI:96943|PANTHER:PTN001207268|UniProtKB:Q9NAS8|UniProtKB:Q9NAS9)	0004252 // serine-type endopeptidase activity (PMID:21873635 [IBA] FB:FBgn0000533|MGI:MGI:1916698|PANTHER:PTN001207268|RGD:735142|UniProtKB:Q8NF86) /// 0004252 // serine-type endopeptidase activity (FB:FBrf0240739|PMID:30367934 [IKR])		5.2663	4.28723	10.6436	13.6174	10.3156	8.82603	2.69325	4.34973	3.91061	2.90268	4.36649	3.83668	3.67657	147	142	330	398	353	274	80	157	121	96	117	106	112.833	146.974	0.673192	1
CG43773	2L	4007690..4007984	FBgn0264295	2.45787	2.88753	0.0183916	1	0008150 // biological_process (FB:FBrf0159398|GO_REF:0000015 [ND])	0005575 // cellular_component (FB:FBrf0159398|GO_REF:0000015 [ND])	0003674 // molecular_function (FB:FBrf0159398|GO_REF:0000015 [ND])		5.31912	3.92237	1.43664	0.634998	0.976236	2.45787	2.12436	0.514191	1.07968	0.561165	1.10823	0.537405	0.987504	40	35	12	5	9	20.2	17	5	9	5	8	4	8	20.9008	1.39832	0
Prx2540-1	2R	10424436..10425471	FBgn0033520	9.57003	2.87992	8.62095e-08	4.5691e-06	0045454 // cell redox homeostasis (PMID:21873635 [IBA] PANTHER:PTN000073790|SGD:S000000160) /// 0055114 // oxidation-reduction process (FB:FBrf0174215|GO_REF:0000002 [IEA] InterPro:IPR000866|InterPro:IPR019479) /// 0042744 // hydrogen peroxide catabolic process (FB:FBrf0139661|PMID:11677042 [IDA])	0005829 // cytosol (FB:FBrf0139661|PMID:11677042 [IDA]) /// 0005829 // cytosol (PMID:21873635 [IBA] FB:FBgn0031479|FB:FBgn0033518|FB:FBgn0033520|MGI:MGI:894320|PANTHER:PTN000073790|UniProtKB:Q8IAM2) /// 0005739 // mitochondrion (PMID:21873635 [IBA] PANTHER:PTN000073792|SGD:S000000160)	0051920 // peroxiredoxin activity (FB:FBrf0174215|GO_REF:0000002 [IEA] InterPro:IPR019479) /// 0004601 // peroxidase activity (FB:FBrf0139661|PMID:11677042 [IDA])	Peroxiredoxin 2540-1	12.7678	9.62949	9.24586	7.11303	9.09401	9.57003	6.95545	3.86371	2.08664	3.27964	3.95165	3.69228	3.97156	276	247	222	161	241	229.4	160	108	50	84	82	79	93.8333	80.1648	0.584376	1
GstD6	3R	12377128..12377907	FBgn0010042	0.596968	2.86348	0.0101709	1	0006749 // glutathione metabolic process (FB:FBrf0217315|PMID:22082028 [IDA]) /// 0006749 // glutathione metabolic process (PMID:21873635 [IBA] FB:FBgn0001149|FB:FBgn0010038|FB:FBgn0010040|FB:FBgn0010041|FB:FBgn0010042|FB:FBgn0010043|FB:FBgn0010044|FB:FBgn0027590|FB:FBgn0033381|FB:FBgn0033817|FB:FBgn0034335|FB:FBgn0034354|FB:FBgn0038020|FB:FBgn0038029|FB:FBgn0042206|FB:FBgn0063491|FB:FBgn0063493|…	0005737 // cytoplasm (FB:FBrf0202953|GO_REF:0000024 [ISS] RGD:70952) /// 0005737 // cytoplasm (PMID:21873635 [IBA] FB:FBgn0250732|PANTHER:PTN001679864)	0004364 // glutathione transferase activity (PMID:21873635 [IBA] FB:FBgn0001149|FB:FBgn0010038|FB:FBgn0010040|FB:FBgn0010041|FB:FBgn0010042|FB:FBgn0010043|FB:FBgn0010044|FB:FBgn0027590|FB:FBgn0033381|FB:FBgn0033817|FB:FBgn0034335|FB:FBgn0034354|FB:FBgn0038020|FB:FBgn0038029|FB:FBgn0042206|FB:FBgn0063491|FB:FBgn0063493|FB:FBgn0063494|FB:FBgn0063495|FB:FBgn0063496|FB:FBgn0063497|FB:FBgn0063498|FB:F…	Glutathione S transferase D6	0.553223	1.01723	0.633904	0.288192	0.49229	0.596968	0.614398	0.19447	0.272226	0.0848942	0.157176	0.152437	0.245934	11	24	14	6	12	13.4	13	5	6	2	3	3	5.33333	10.6514	1.25012	0
CG11459	3R	complement(6025826..6027238)	FBgn0037396	54.4161	2.8295	6.36619e-07	4.51999e-05					57.413	53.1346	38.2419	61.1953	62.0954	54.4161	36.3421	39.3333	19.5856	15.8163	12.5808	14.1929	22.9752	2068	2271	1530	2308	2742	2183.8	1393	1832	782	675	435	506	937.167	995.175	0.793694	1
Adh	2L	14615552..14618902	FBgn0000055	254.878	2.82579	2.51958e-06	0.000216683	0006117 // acetaldehyde metabolic process (DOI:10.1016/0965-1748(92)90115-U|FB:FBrf0056371 [IMP]) /// 0055114 // oxidation-reduction process (FB:FBrf0033426|PMID:109448 [IDA]) /// 0006066 // alcohol metabolic process (FB:FBrf0037533|PMID:6807351 [IDA]) /// 0006067 // ethanol metabolic process (DOI:10.1016/0965-1748(92)90115-U|FB:FBrf0056371 [IMP]) /// 0046164 // alcohol catabolic process (FB:FBrf…	0005829 // cytosol (FB:FBrf0058677|PMID:8353517 [IDA]) /// 0005829 // cytosol (PMID:21873635 [IBA] FB:FBgn0000055|PANTHER:PTN002451405) /// 0005829 // cytosol (FB:FBrf0033426|PMID:109448 [IDA]) /// 0032991 // macromolecular complex (FB:FBrf0180459|PMID:15581900 [IPI] FB:FBgn0000055)	0004022 // alcohol dehydrogenase (NAD) activity (FB:FBrf0037533|PMID:6807351 [IDA]) /// 0008774 // acetaldehyde dehydrogenase (acetylating) activity (DOI:10.1016/0965-1748(92)90115-U|FB:FBrf0056371 [IDA]) /// 0004022 // alcohol dehydrogenase (NAD) activity (DOI:10.1016/0965-1748(92)90115-U|FB:FBrf0056371 [IDA]) /// 0004022 // alcohol dehydrogenase (NAD) activity (FB:FBrf0057827|PMID:8461298 [IMP]…	Alcohol dehydrogenase	198.893	338.608	291.816	237.222	207.851	254.878	152.754	54.2545	91.3467	77.0578	108.674	156.934	106.837	11428	23086	18624	14272	14641	16410.2	9340	4031	5818	5246	5994	8925	6559	6640.04	0.597982	1
Lcp65Ad	3L	6143395..6144101	FBgn0020641	1.19771	2.81642	0.0148559	1	0040003 // chitin-based cuticle development (FB:FBrf0200175|PMID:17628275 [ISM])	62129	0008010 // structural constituent of chitin-based larval cuticle (FB:FBrf0200175|PMID:17628275 [ISM]) /// 0042302 // structural constituent of cuticle (FB:FBrf0174215|GO_REF:0000002 [IEA] InterPro:IPR000618) /// 0008010 // structural constituent of chitin-based larval cuticle (FB:FBrf0099152|PMID:9383064 [ISS])	Lcp65Ad	0.254731	1.55639	1.83468	1.45967	0.883085	1.19771	0.538595	0.0492488	0.459603	0.322488	0.729748	0.965104	0.510798	4	29	32	24	17	21.2	9	1	8	6	11	15	8.33333	15.8857	1.09299	0
CG4650	2L	complement(14773814..14774981)	FBgn0032549	7.02295	2.76468	1.37317e-07	8.239e-06	0006508 // proteolysis (FB:FBrf0174215|GO_REF:0000002 [IEA] InterPro:IPR001254|InterPro:IPR001314|InterPro:IPR018114)		0004252 // serine-type endopeptidase activity (FB:FBrf0240739|PMID:30367934 [IKR]) /// 0004252 // serine-type endopeptidase activity (FB:FBrf0155784|PMID:12568721 [IKR])		9.92922	7.64769	5.45883	6.8012	5.27782	7.02295	4.47414	3.20996	2.64319	2.54154	2.88266	2.30237	3.00898	244	223	149	175	159	190	117	102	72	74	68	56	81.5	64.5117	0.501132	0
Mal-A4	2R	8458815..8460884	FBgn0033294	11.5303	2.75189	0.00121875	0.812908	0005975 // carbohydrate metabolic process (FB:FBrf0174215|GO_REF:0000002 [IEA] InterPro:IPR006047|InterPro:IPR006589|InterPro:IPR013781)		0032450 // maltose alpha-glucosidase activity (FB:FBrf0202953|GO_REF:0000024 [ISS] UniProtKB:P38158)	Maltase A4	3.44842	11.1989	16.6107	15.8586	10.5349	11.5303	3.81849	1.46081	2.83353	5.63553	5.07963	11.2732	5.01686	157	605	840	756	588	589.2	185	86	143	304	222	508	241.333	413.442	1.06847	0
CG43060	3R	8041224..8055970	FBgn0262362	11.8958	2.72183	6.05445e-05	0.0110191	0008150 // biological_process (FB:FBrf0159398|GO_REF:0000015 [ND])	0005575 // cellular_component (FB:FBrf0159398|GO_REF:0000015 [ND])	0003674 // molecular_function (FB:FBrf0159398|GO_REF:0000015 [ND])		10.7583	18.2714	8.0616	10.7759	11.6116	11.8958	11.2503	5.50434	4.88232	3.59877	2.90435	2.84991	5.16499	328	661	273	344	434	408	365	217	165	130	85	86	174.667	258.651	0.980487	1
CG13559	2R	23502946..23503815	FBgn0034870	0.495672	2.67577	0.00591825	1	0035208 // positive regulation of hemocyte proliferation (FB:FBrf0210131|PMID:20168330 [IGI] FB:FBgn0004864)	0005575 // cellular_component (FB:FBrf0159398|GO_REF:0000015 [ND])	0003674 // molecular_function (FB:FBrf0159398|GO_REF:0000015 [ND])		0.360722	0.607999	0.446543	0.732073	0.331023	0.495672	0.254234	0.174352	0.203387	0.152224	0.187889	0.364447	0.222756	8	16	11	17	9	12.2	6	5	5	4	4	8	5.33333	5.59211	0.617254	0
Adhr	2L	14615552..14618902	FBgn0000056	5.50836	2.66644	0.00525299	1		0005575 // cellular_component (FB:FBrf0159398|GO_REF:0000015 [ND])	0004022 // alcohol dehydrogenase (NAD) activity (FB:FBrf0073460|PMID:8170369 [TAS]) /// 0016491 // oxidoreductase activity (FB:FBrf0174215|GO_REF:0000002 [IEA] InterPro:IPR002427|InterPro:IPR020904) /// 0051287 // NAD binding (FB:FBrf0073460|PMID:8170369 [TAS])	Adh-related	0.778638	1.85923	9.96434	7.45403	7.48555	5.50836	1.35888	1.69178	2.60905	2.25315	3.14799	3.91466	2.49592	42	119	597	421	495	334.8	78	118	156	144	163	209	144.667	286.122	1.02804	0
alphaTub85E	3R	complement(9731221..9733250)	FBgn0003886	20.8315	2.6639	2.19506e-12	5.04863e-11	0007017 // microtubule-based process (PMID:21873635 [IBA] MGI:MGI:107812|MGI:MGI:107814|PANTHER:PTN000172598|UniProtKB:A0A1D8PTV4|UniProtKB:P29511|UniProtKB:Q9BVA1|WB:WBGene00003175) /// 0009826 // unidimensional cell growth (FB:FBrf0051508|PMID:2295363 [IEP]) /// 0000226 // microtubule cytoskeleton organization (PMID:21873635 [IBA] FB:FBgn0087040|FB:FBgn0260639|PANTHER:PTN000172598|PomBase:SPBC2…	0005881 // cytoplasmic microtubule (FB:FBrf0093522|PMID:9188100 [IMP]) /// 0005876 // spindle microtubule (FB:FBrf0093522|PMID:9188100 [IMP]) /// 0005737 // cytoplasm (PMID:21873635 [IBA] FB:FBgn0003884|FB:FBgn0003885|FB:FBgn0003886|FB:FBgn0010097|FB:FBgn0087040|FB:FBgn0260639|MGI:MGI:101834|MGI:MGI:107804|MGI:MGI:107813|MGI:MGI:107848|MGI:MGI:1095409|MGI:MGI:1891826|MGI:MGI:2144208|MGI:MGI:98869…	0005525 // GTP binding (PMID:21873635 [IBA] FB:FBgn0010097|FB:FBgn0260639|PANTHER:PTN000172598) /// 0003924 // GTPase activity (FB:FBrf0174215|GO_REF:0000002 [IEA] InterPro:IPR003008|InterPro:IPR008280) /// 0005200 // structural constituent of cytoskeleton (PMID:21873635 [IBA] FB:FBgn0003886|FB:FBgn0003888|FB:FBgn0284243|MGI:MGI:107812|MGI:MGI:107814|PANTHER:PTN000172598|SGD:S000004202|UniProtKB:…	alpha-Tubulin at 85E	17.7534	16.7207	25.8769	25.8172	17.9891	20.8315	8.67246	8.42054	6.85102	10.8452	10.8452	10.696	9.3884	706	789	1143	1075	877	918	367	433	302	511	414	421	408	255.899	0.373792	1
CG43149	3L	complement(53873..54751)	FBgn0262679	0.874812	2.65708	0.00792609	1	0008150 // biological_process (FB:FBrf0159398|GO_REF:0000015 [ND])	0005575 // cellular_component (FB:FBrf0159398|GO_REF:0000015 [ND])	0003674 // molecular_function (FB:FBrf0159398|GO_REF:0000015 [ND])		1.69589	0.940272	0.522329	0.596711	0.618863	0.874812	0.754892	0.310621	0.281827	0.376664	0.464913	0.135268	0.387364	38	25	13	14	17	21.4	18	9	7	10	10	3	9.5	15.3362	1.00519	0
mt:ND1	mitochondrion_genome	complement(11721..12659)	FBgn0013679	808.312	2.65158	0.0250265	1	0009060 // aerobic respiration (PMID:21873635 [IBA] PANTHER:PTN000153359|UniProtKB:P0AFD4)	0005747 // mitochondrial respiratory chain complex I (PMID:21873635 [IBA] PANTHER:PTN000153361|TAIR:locus:1009023498|UniProtKB:P03886|UniProtKB:P03887)	0003954 // NADH dehydrogenase activity (PMID:21873635 [IBA] PANTHER:PTN000153359|UniProtKB:P0AFD4)	NADH-ubiquinone oxidoreductase chain 1	1822.35	1391.3	279.381	294.413	254.117	808.312	1097.87	176.241	231.708	178.131	241.583	185.252	351.797	43621	39517	7428	7379	7457	21080.4	27965	5455	6148	5052	5551	4389	9093.33	28023.2	1.90863	0
CG14715	3R	11674221..11674923	FBgn0037930	37.4694	2.64065	1.47285e-08	6.62781e-07		0012505 // endomembrane system (FB:FBrf0215446|PMID:19317464 [HDA])			47.9937	50.0549	32.3376	27.1621	29.7989	37.4694	25.7471	14.979	12.2757	15.6749	17.1764	15.4819	16.8892	783	969	586	464	596	679.6	447	316	222	303	269	250	301.167	277.172	0.554396	1
CG5810	3R	21163778..21165161	FBgn0038866	16.5522	2.63642	7.88329e-10	2.75915e-08					20.3512	21.8091	15.1069	12.9395	12.5545	16.5522	6.95193	5.43616	8.0291	6.81791	9.03538	8.50519	7.46261	718	913	592	478	543	648.8	261	248	314	285	306	297	285.167	197.853	0.355984	1
CG34291	3R	complement(26425290..26425781)	FBgn0085320	133.812	2.63158	4.08045e-06	0.000375401					118.126	190.064	139.55	118.849	102.468	133.812	96.6468	35.1094	60.1752	32.7367	50.2023	83.8689	59.7899	804	1535	1055	847	855	1019.2	700	309	454	264	328	565	436.667	473.97	0.687199	1
CG14610	3R	complement(7143729..7144295)	FBgn0037477	2.16228	2.62854	0.00110197	0.697546					2.59994	2.06222	2.40958	2.1179	1.62177	2.16228	0.646735	1.06447	1.17275	0.774473	1.67287	0.540809	0.978684	34	32	35	29	26	31.2	9	18	17	12	21	7	14	9.21497	0.512463	0
CG15369	X	9216872..9217466	FBgn0030105	104.889	2.62686	9.87726e-08	5.4325e-06			0004869 // cysteine-type endopeptidase inhibitor activity (FB:FBrf0174215|GO_REF:0000002 [IEA] InterPro:IPR000010)		55.0068	104.731	145.571	123.731	95.4062	104.889	37.34	38.2295	45.5753	40.8667	44.6358	78.7553	47.5671	760	1717	2234	1790	1616	1623.4	549	683	698	669	592	1077	711.333	725.513	0.595546	1
PGRP-SB1	3L	complement(16727299..16727989)	FBgn0043578	27.6507	2.62039	0.000388313	0.166975	0006955 // immune response (FB:FBrf0131424|PMID:11106397 [ISS] UniProtKB:O76537) /// 0009253 // peptidoglycan catabolic process (FB:FBrf0159028|PMID:12496260 [ISS] FB:FBgn0033327) /// 0009253 // peptidoglycan catabolic process (FB:FBrf0131424|PMID:11106397 [NAS]) /// 0045087 // innate immune response (FB:FBrf0131424|PMID:11106397 [NAS]) /// 0045087 // innate immune response (FB:FBrf0174215|GO_REF…	0005576 // extracellular region (FB:FBrf0179457|PMID:15199956 [ISS]) /// 0005576 // extracellular region (FB:FBrf0131424|PMID:11106397 [ISS])	0008270 // zinc ion binding (FB:FBrf0174215|GO_REF:0000002 [IEA] InterPro:IPR006619) /// 0042834 // peptidoglycan binding (FB:FBrf0174215|GO_REF:0000002 [IEA] InterPro:IPR017331) /// 0008745 // N-acetylmuramoyl-L-alanine amidase activity (FB:FBrf0159028|PMID:12496260 [ISS] FB:FBgn0033327) /// 0008745 // N-acetylmuramoyl-L-alanine amidase activity (FB:FBrf0213192|PMID:21364998 [IDA])	Peptidoglycan recognition protein SB1	13.0972	19.6874	25.9071	31.6918	47.8699	27.6507	25.7988	17.2869	6.64616	12.0637	7.93703	7.25238	12.8308	208	371	457	527	932	499	436	355	117	227	121	114	228.333	408.448	1.14797	0
Sodh-2	3R	10876384..10878257	FBgn0022359	16.8161	2.61322	1.27154e-05	0.00166572	0055114 // oxidation-reduction process (FB:FBrf0174215|GO_REF:0000002 [IEA] InterPro:IPR002085|InterPro:IPR002328|InterPro:IPR013149|InterPro:IPR013154)		0003939 // L-iditol 2-dehydrogenase activity (FB:FBrf0202953|GO_REF:0000024 [ISS] UniProtKB:Q00796) /// 0008270 // zinc ion binding (FB:FBrf0174215|GO_REF:0000002 [IEA] InterPro:IPR002085|InterPro:IPR002328)	Sorbitol dehydrogenase-2	7.86902	18.6668	25.1893	16.7841	15.5715	16.8161	7.47685	3.85414	8.8342	5.7067	9.53335	10.5709	7.6627	270	760	960	603	655	649.6	273	171	336	232	314	359	280.833	322.78	0.639146	1
Amy-p	2R	complement(17118636..17120303)	FBgn0000079	79.9383	2.60214	0.00166	1	0005975 // carbohydrate metabolic process (FB:FBrf0174215|GO_REF:0000002 [IEA] InterPro:IPR006046|InterPro:IPR006047|InterPro:IPR006048|InterPro:IPR006589|InterPro:IPR013781) /// 0005975 // carbohydrate metabolic process (FB:FBrf0132339|PMID:11156987 [TAS])	0005576 // extracellular region (FB:FBrf0180365|PMID:15466469 [HDA])	0004556 // alpha-amylase activity (FB:FBrf0132339|PMID:11156987 [TAS]) /// 0005509 // calcium ion binding (FB:FBrf0132339|PMID:11156987 [TAS]) /// 0043169 // cation binding (FB:FBrf0174215|GO_REF:0000002 [IEA] InterPro:IPR006046|InterPro:IPR006047|InterPro:IPR006048|InterPro:IPR006589) /// 0003824 // catalytic activity (FB:FBrf0174215|GO_REF:0000002 [IEA] InterPro:IPR006046|InterPro:IPR006047|Int…	Amylase proximal	27.3283	97.8718	97.8854	97.8175	78.7885	79.9383	36.5324	8.11177	18.9253	31.1635	43.8059	82.57	36.8515	1162	4938	4623	4355	4107	3837	1653	446	892	1570	1788	3475	1637.33	2564.23	1.03146	0
CG13283	2L	complement(16835136..16837258)	FBgn0032613	0.789493	2.59577	0.000319813	0.121051					0.831505	0.669608	0.815147	0.952946	0.678261	0.789493	0.277825	0.185768	0.400069	0.3275	0.538975	0.485386	0.369254	45	43	49	54	45	47.2	16	13	24	21	28	26	21.3333	10.2356	0.36723	0
Ser7	X	9865233..9867070	FBgn0019929	0.244883	2.58973	0.0377933	1	0006508 // proteolysis (FB:FBrf0155784|PMID:12568721 [ISM]) /// 0006508 // proteolysis (FB:FBrf0174215|GO_REF:0000002 [IEA] InterPro:IPR001254|InterPro:IPR001314|InterPro:IPR018114)		0004252 // serine-type endopeptidase activity (FB:FBrf0240739|PMID:30367934 [ISM]) /// 0008236 // serine-type peptidase activity (FB:FBrf0090509|PMID:8915628 [ISS]) /// 0004252 // serine-type endopeptidase activity (FB:FBrf0155784|PMID:12568721 [ISM]) /// 0004252 // serine-type endopeptidase activity (FB:FBrf0174215|GO_REF:0000002 [IEA] InterPro:IPR001254|InterPro:IPR001314|InterPro:IPR018114)	Ser7	0.333151	0.280764	0.224952	0.159087	0.22646	0.244883	0.0521782	0.236171	0.125228	0.187452	0	0.0280493	0.104846	12	12	9	6	10	9.8	2	11	5	8	0	1	4.5	6.81433	1.21505	0
CG10962	X	complement(8972908..8974255)	FBgn0030073	132.175	2.58779	4.12988e-05	0.0070208			0004303 // estradiol 17-beta-dehydrogenase activity (FB:FBrf0202953|GO_REF:0000024 [ISS] UniProtKB:Q6UWP2) /// 0072555 // 17-beta-ketosteroid reductase activity (FB:FBrf0202953|GO_REF:0000024 [ISS] UniProtKB:Q6UWP2) /// 0000253 // 3-keto sterol reductase activity (FB:FBrf0202953|GO_REF:0000024 [ISS] UniProtKB:Q6UWP2) /// 0072582 // 17-beta-hydroxysteroid dehydrogenase (NADP+) activity (FB:FBrf020…		143.473	193.712	100.132	115.883	107.676	132.175	129.985	40.7039	30.974	53.5165	48.7042	59.6718	60.5925	3928	6293	3045	3322	3614	4040.4	3787	1441	940	1736	1280	1617	1800.17	2313.88	0.884506	1
CG6357	2R	13840053..13841743	FBgn0033875	32.5792	2.58345	0.000206506	0.0613322					56.8419	43.7511	17.2298	21.5794	23.4939	32.5792	26.6822	19.9371	15.1283	10.5001	8.96157	7.61867	14.8047	2088	1907	703	830	1058	1317.2	1043	947	616	457	316	277	609.333	960.195	1.01389	1
CG2233	X	complement(8035741..8037517)	FBgn0029990	534.788	2.54387	2.90372e-07	1.8003e-05					503.689	717.491	476.214	510.51	466.037	534.788	336.532	251	216.138	227.891	217.279	252.316	250.193	19003	32120	19956	20167	21555	22560.2	13511	12245	9039	10187	7869	9422	10378.8	7535.08	0.443965	1
Amyrel	2R	complement(16651095..16652699)	FBgn0020506	21.8787	2.53756	6.68226e-06	0.000735049	0005975 // carbohydrate metabolic process (FB:FBrf0174215|GO_REF:0000002 [IEA] InterPro:IPR006046|InterPro:IPR006047|InterPro:IPR006048|InterPro:IPR006589|InterPro:IPR013781)		0043169 // cation binding (FB:FBrf0174215|GO_REF:0000002 [IEA] InterPro:IPR006046|InterPro:IPR006047|InterPro:IPR006048|InterPro:IPR006589) /// 0016160 // amylase activity (FB:FBrf0202953|GO_REF:0000024 [ISS] UniProtKB:P00687)	Amyrel	10.4846	25.2272	26.471	30.3541	16.8567	21.8787	15.8736	6.85478	9.09295	7.67336	10.0516	11.8466	10.2321	414	1182	1161	1255	816	965.6	667	350	398	359	381	463	436.333	471.828	0.639259	1
Prx2540-2	2R	10418718..10419761	FBgn0033518	8.51487	2.53653	0.00195013	1	0045454 // cell redox homeostasis (PMID:21873635 [IBA] PANTHER:PTN000073790|SGD:S000000160) /// 0055114 // oxidation-reduction process (FB:FBrf0174215|GO_REF:0000002 [IEA] InterPro:IPR000866|InterPro:IPR019479) /// 0042744 // hydrogen peroxide catabolic process (FB:FBrf0139661|PMID:11677042 [IDA])	0005829 // cytosol (FB:FBrf0139661|PMID:11677042 [IDA]) /// 0005829 // cytosol (PMID:21873635 [IBA] FB:FBgn0031479|FB:FBgn0033518|FB:FBgn0033520|MGI:MGI:894320|PANTHER:PTN000073790|UniProtKB:Q8IAM2) /// 0005739 // mitochondrion (PMID:21873635 [IBA] PANTHER:PTN000073792|SGD:S000000160)	0051920 // peroxiredoxin activity (FB:FBrf0174215|GO_REF:0000002 [IEA] InterPro:IPR019479) /// 0004601 // peroxidase activity (FB:FBrf0139661|PMID:11677042 [IDA])	Peroxiredoxin 2540-2	3.39125	4.59595	12.4189	10.7668	11.4015	8.51487	2.28246	1.87836	1.90177	5.3763	7.11334	6.20433	4.12609	74	119	301	246	305	209	53	53	46	139	149	134	95.6667	156.103	1.02803	0
dob	X	15067007..15069091	FBgn0030607	5.15098	2.53497	4.72479e-06	0.00046303	0019433 // triglyceride catabolic process (PMID:21873635 [IBA] FB:FBgn0036449|MGI:MGI:1914103|MGI:MGI:2151796|PANTHER:PTN000274414|UniProtKB:Q9NST1) /// 0055088 // lipid homeostasis (PMID:21873635 [IBA] FB:FBgn0036449|PANTHER:PTN000274414) /// 0019433 // triglyceride catabolic process (FB:FBrf0187251|PMID:16054079 [ISS] UniProtKB:E1JI03)	0005811 // lipid particle (PMID:21873635 [IBA] FB:FBgn0036449|MGI:MGI:1914103|MGI:MGI:2151796|PANTHER:PTN000274414|UniProtKB:Q96AD5|UniProtKB:Q9NST1|WB:WBGene00015484) /// 0005737 // cytoplasm (PMID:21873635 [IBA] MGI:MGI:1914103|PANTHER:PTN000274414|UniProtKB:P41247|UniProtKB:Q8N8W4) /// 0016020 // membrane (PMID:21873635 [IBA] MGI:MGI:2151796|PANTHER:PTN000274414|UniProtKB:Q9NST1)	0004806 // triglyceride lipase activity (PMID:21873635 [IBA] FB:FBgn0036449|MGI:MGI:1914103|MGI:MGI:2151796|PANTHER:PTN000274414|UniProtKB:P41247|UniProtKB:Q7Z6Z6|UniProtKB:Q9NST1) /// 0004806 // triglyceride lipase activity (FB:FBrf0187251|PMID:16054079 [ISS] UniProtKB:E1JI03)	doppelganger von brummer	5.45604	7.12883	4.9692	4.42308	3.77776	5.15098	3.87518	1.55366	1.77424	1.80269	2.31316	3.14078	2.40995	258	400	261	219	219	271.4	195	95	93	101	105	147	122.667	115.318	0.60639	0
CG11345	3L	complement(4457177..4458163)	FBgn0035546	6.83361	2.51921	0.000396818	0.172616					11.7728	10.3872	3.90291	4.46494	3.64017	6.83361	4.91252	2.00496	2.95231	2.47508	2.56795	4.12224	3.17251	277	290	102	110	105	176.8	123	61	77	69	58	96	80.6667	122.362	0.859318	0
CRAT	3R	complement(6371026..6376044)	FBgn0037440	16.3096	2.50817	1.59943e-12	3.51874e-11	0019254 // carnitine metabolic process, CoA-linked (PMID:21873635 [IBA] PANTHER:PTN000502168|UniProtKB:P43155) /// 0006635 // fatty acid beta-oxidation (FB:FBrf0219445|PMID:22758915 [NAS])	0005654 // nucleoplasm (FB:FBrf0226456|PMID:25294944 [HDA]) /// 0005777 // peroxisome (FB:FBrf0219445|PMID:22758915 [ISM]) /// 0005777 // peroxisome (PMID:21873635 [IBA] FB:FBgn0037440|PANTHER:PTN000502168|UniProtKB:P43155) /// 0005777 // peroxisome (FB:FBrf0219445|PMID:22758915 [IDA]) /// 0005777 // peroxisome (FB:FBrf0219445|PMID:22758915 [ISS] HGNC:2342)	0004092 // carnitine O-acetyltransferase activity (FB:FBrf0219445|PMID:22758915 [ISS] HGNC:2342) /// 0004092 // carnitine O-acetyltransferase activity (PMID:21873635 [IBA] PANTHER:PTN000502168|RGD:1303031|UniProtKB:P43155)	Carnitine O-Acetyl-Transferase	15.3105	19.7215	17.5059	14.1005	14.9095	16.3096	8.47716	6.24558	7.21906	6.8909	8.24393	9.487	7.76061	1037	1585	1317	1000	1238	1235.4	611	547	542	553	536	636	570.833	278.395	0.264862	1
CG45078	3R	complement(10773339..10777374)	FBgn0266448	60.4764	2.50536	2.29483e-13	4.58966e-12	0008150 // biological_process (FB:FBrf0159398|GO_REF:0000015 [ND])	0005575 // cellular_component (FB:FBrf0159398|GO_REF:0000015 [ND])	0003674 // molecular_function (FB:FBrf0159398|GO_REF:0000015 [ND])		46.5037	69.6921	73.4604	59.7492	52.9768	60.4764	29.6251	24.3329	25.6642	30.0128	30.7821	32.6951	28.8521	2282	4058	4004	3070	3187	3320.2	1547	1544	1396	1745	1450	1588	1545	857.465	0.300095	1
Cyp28d1	2L	5210460..5212445	FBgn0031689	24.9521	2.50468	2.05824e-10	5.76309e-09	0055114 // oxidation-reduction process (FB:FBrf0174215|GO_REF:0000002 [IEA] InterPro:IPR001128|InterPro:IPR002401|InterPro:IPR017972)		0020037 // heme binding (FB:FBrf0174215|GO_REF:0000002 [IEA] InterPro:IPR001128|InterPro:IPR002401) /// 0016705 // oxidoreductase activity, acting on paired donors, with incorporation or reduction of molecular oxygen (FB:FBrf0174215|GO_REF:0000002 [IEA] InterPro:IPR001128|InterPro:IPR002401|InterPro:IPR017972) /// 0005506 // iron ion binding (FB:FBrf0174215|GO_REF:0000002 [IEA] InterPro:IPR001128…	Cyp28d1	18.2678	26.1699	27.8259	31.5799	20.917	24.9521	14.7729	9.34321	9.45468	10.3196	12.3836	15.0495	11.8872	753	1280	1274	1363	1057	1145.4	648	498	432	504	490	614	531	329.193	0.370557	1
Gnmt	3R	12674608..12676084	FBgn0038074	51.8571	2.49934	4.62784e-06	0.000448901	0008340 // determination of adult lifespan (FB:FBrf0229634|PMID:26383889 [IMP]) /// 0050843 // S-adenosylmethionine catabolic process (FB:FBrf0229634|PMID:26383889 [IMP]) /// 0046500 // S-adenosylmethionine metabolic process (PMID:21873635 [IBA] FB:FBgn0038074|MGI:MGI:1202304|PANTHER:PTN001046627|RGD:2719|UniProtKB:Q14749) /// 0033353 // S-adenosylmethionine cycle (FB:FBrf0224952|PMID:24746817 [I…	0005829 // cytosol (PMID:21873635 [IBA] PANTHER:PTN001046627|RGD:2719|UniProtKB:Q14749)	0017174 // glycine N-methyltransferase activity (PMID:21873635 [IBA] MGI:MGI:1202304|PANTHER:PTN001046627|RGD:2719|UniProtKB:Q14749) /// 0042802 // identical protein binding (PMID:21873635 [IBA] PANTHER:PTN001046627|RGD:2719|UniProtKB:Q14749) /// 0016594 // glycine binding (PMID:21873635 [IBA] MGI:MGI:1202304|PANTHER:PTN001046627|RGD:2719|UniProtKB:Q14749) /// 1904047 // S-adenosyl-L-methionine b…	Glycine N-methyltransferase	39.1097	58.239	55.4021	56.5001	50.0346	51.8571	47.7368	18.8459	16.944	18.5944	18.1213	27.5834	24.6376	987	1744	1553	1493	1548	1465	1282	615	474	556	439	689	675.833	594.256	0.653238	1
Est-P	3L	12190733..12192528	FBgn0000594	49.0438	2.49374	2.11423e-06	0.000177595		0005615 // extracellular space (PMID:21873635 [IBA] MGI:MGI:95420|PANTHER:PTN000168732)	0052689 // carboxylic ester hydrolase activity (PMID:21873635 [IBA] FB:FBgn0000592|FB:FBgn0000594|FB:FBgn0010052|MGI:MGI:2142491|MGI:MGI:2148202|MGI:MGI:2385905|MGI:MGI:2443170|MGI:MGI:95420|MGI:MGI:95432|PANTHER:PTN000168392|RGD:2571|RGD:708353|RGD:70896|UniProtKB:O00748|UniProtKB:P22303|UniProtKB:P23141|WB:WBGene00001578) /// 0052689 // carboxylic ester hydrolase activity (FB:FBrf0100012|PMID:9…	Esterase P	34.5166	29.146	61.1967	51.6542	68.7056	49.0438	17.4574	31.9588	16.2303	36.0771	21.9126	20.204	23.9734	1531	1534	3015	2399	3736	2443	824	1833	798	1896	933	887	1195.17	1477.42	0.827418	1
hll	2L	14027001..14029368	FBgn0028519	46.8893	2.49338	8.3002e-07	6.14215e-05	0001676 // long-chain fatty acid metabolic process (FB:FBrf0239245|PMID:29739804 [IMP]) /// 0007498 // mesoderm development (FB:FBrf0138533|PMID:11486054 [IEP]) /// 0001676 // long-chain fatty acid metabolic process (FB:FBrf0212479|GO_REF:0000024 [ISS] UniProtKB:Q9V3S9) /// 0045938 // positive regulation of circadian sleep/wake cycle, sleep (FB:FBrf0228577|PMID:25409104 [IMP]) /// 0006631 // fatt…		0015645 // fatty acid ligase activity (FB:FBrf0237395|PMID:17762044 [TAS]) /// 0004467 // long-chain fatty acid-CoA ligase activity (FB:FBrf0231861|PMID:26893370 [IDA]) /// 0004467 // long-chain fatty acid-CoA ligase activity (FB:FBrf0212479|GO_REF:0000024 [ISS] UniProtKB:Q9V3S9)	heimdall	31.2619	36.282	60.6449	64.9607	41.2968	46.8893	17.7802	16.0763	23.9352	20.9068	19.377	35.699	22.2958	1758	2421	3788	3825	2847	2927.8	1064	1169	1492	1393	1046	1987	1358.5	1247.35	0.566568	1
CG5225	3R	17028693..17030701	FBgn0038468	1.73862	2.48692	0.0178155	1					2.69362	3.58525	1.07781	0.673756	0.662646	1.73862	1.5067	0.314119	0.983575	0.613459	0.400864	1.01514	0.805642	126	199	56	33	38	90.4	75	19	51	34	18	47	40.6667	92.9079	1.32124	0
CG33093	3R	complement(22530694..22531922)	FBgn0053093	3.63435	2.48315	0.000260579	0.0885968	0055114 // oxidation-reduction process (FB:FBrf0174215|GO_REF:0000002 [IEA] InterPro:IPR005123)		0051213 // dioxygenase activity (PMID:21873635 [IBA] PANTHER:PTN001304323|TAIR:locus:2040045|TAIR:locus:2040575|TAIR:locus:2086789|TAIR:locus:2090359|TAIR:locus:2139370|UniProtKB:Q0JH50|UniProtKB:Q69LD8|UniProtKB:Q84TC2)		3.04904	4.44978	3.04634	3.83527	3.79133	3.63435	1.67722	0.80516	2.07976	2.10264	1.82057	2.02864	1.75233	82	142	91	108	125	109.6	48	28	62	67	47	54	51	38.1919	0.492212	0
Cyp9h1	2R	complement(12840813..12842558)	FBgn0033775	4.6267	2.48289	7.00122e-05	0.0133723	0055114 // oxidation-reduction process (FB:FBrf0174215|GO_REF:0000002 [IEA] InterPro:IPR001128|InterPro:IPR002401|InterPro:IPR017972)		0020037 // heme binding (FB:FBrf0174215|GO_REF:0000002 [IEA] InterPro:IPR001128|InterPro:IPR002401) /// 0016705 // oxidoreductase activity, acting on paired donors, with incorporation or reduction of molecular oxygen (FB:FBrf0174215|GO_REF:0000002 [IEA] InterPro:IPR001128|InterPro:IPR002401|InterPro:IPR017972) /// 0005506 // iron ion binding (FB:FBrf0174215|GO_REF:0000002 [IEA] InterPro:IPR001128…	Cyp9h1	5.09462	6.66515	4.6959	3.45224	3.22561	4.6267	3.05489	2.045	2.75762	1.12615	1.51636	2.59812	2.18302	210	326	215	149	163	212.6	134	109	126	55	60	106	98.3333	102.94	0.666417	0
Gat	4	629691..635350	FBgn0039915	8.40322	2.47805	3.40678e-09	1.29458e-07	0006810 // transport (PMID:21873635 [IBA] FB:FBgn0034911|MGI:MGI:1270850|PANTHER:PTN000177662|RGD:620788|RGD:628737) /// 0015812 // gamma-aminobutyric acid transport (FB:FBrf0193583|PMID:16916974 [ISM]) /// 0071260 // cellular response to mechanical stimulus (FB:FBrf0226349|PMID:25151265 [IDA])	0016021 // integral component of membrane (FB:FBrf0193583|PMID:16916974 [ISM]) /// 0016021 // integral component of membrane (FB:FBrf0174215|GO_REF:0000002 [IEA] InterPro:IPR000175) /// 0005886 // plasma membrane (FB:FBrf0225669|PMID:25033182 [IDA]) /// 0005886 // plasma membrane (PMID:21873635 [IBA] FB:FBgn0035969|FB:FBgn0039915|MGI:MGI:1336891|MGI:MGI:1336892|MGI:MGI:95627|MGI:MGI:95760|PANTHER…	0005332 // gamma-aminobutyric acid:sodium symporter activity (FB:FBrf0193583|PMID:16916974 [ISM]) /// 0005328 // neurotransmitter:sodium symporter activity (FB:FBrf0174215|GO_REF:0000002 [IEA] InterPro:IPR037272)	GABA transporter	9.33626	9.58111	8.86902	7.45416	6.77558	8.40322	4.73691	3.1752	3.83844	3.73974	3.81133	4.86008	4.02695	689	839	727	576	613	688.8	372	303	314	327	270	355	323.5	139.751	0.263033	1
CG8369	3R	8822008..8822838	FBgn0040532	120.394	2.45427	2.20954e-06	0.000187811	0048190 // wing disc dorsal/ventral pattern formation (FB:FBrf0202749|PMID:18202376 [IGI] FB:FBgn0265598|FB:FBgn0267978)				55.0416	91.577	144.692	157.072	153.586	120.394	56.8199	54.5993	49.6549	58.8172	58.4477	76.6045	59.1572	1086	2144	3171	3245	3715	2672.2	1193	1393	1086	1375	1107	1496	1275	1225.23	0.527968	1
CG6293	3R	complement(10307806..10311613)	FBgn0037807	2.07392	2.44664	2.00482e-05	0.00298718	0055085 // transmembrane transport (FB:FBrf0174215|GO_REF:0000002 [IEA] InterPro:IPR006042|InterPro:IPR006043)	0016020 // membrane (FB:FBrf0174215|GO_REF:0000002 [IEA] InterPro:IPR006042|InterPro:IPR006043)	0005215 // transporter activity (PMID:21873635 [IBA] MGI:MGI:1341903|MGI:MGI:1859682|PANTHER:PTN000122237|RGD:619875|RGD:619876|UniProtKB:B9VMA9|UniProtKB:P0AGM7|UniProtKB:P75892|UniProtKB:Q3E7D0|UniProtKB:Q8GZD4|UniProtKB:Q9UGH3|UniProtKB:Q9UHI7) /// 0022857 // transmembrane transporter activity (FB:FBrf0174215|GO_REF:0000002 [IEA] InterPro:IPR006043)		2.56396	2.70733	1.53436	1.82931	1.73465	2.07392	1.23305	0.62984	0.870789	1.03107	1.24122	1.08189	1.01464	170	213	113	127	141	152.8	87	54	64	81	79	71	72.6667	51.8905	0.427474	0
CG43886	3L	complement(8159361..8159774)	FBgn0264478	3.47904	2.43733	0.0018021	1	0008150 // biological_process (FB:FBrf0159398|GO_REF:0000015 [ND])	0005575 // cellular_component (FB:FBrf0159398|GO_REF:0000015 [ND])	0003674 // molecular_function (FB:FBrf0159398|GO_REF:0000015 [ND])		3.05236	3.04876	3.76584	3.56294	3.96527	3.47904	1.91225	1.83597	0.713907	2.19453	2.35538	1.2564	1.71141	27	32	37	33	43	34.4	18	21	7	23	20	11	16.6667	12.2656	0.550868	0
He	2L	complement(13972096..13972947)	FBgn0028430	16.3947	2.43442	1.1091e-05	0.00137528	0035010 // encapsulation of foreign target (FB:FBrf0167476|PMID:14602069 [TAS]) /// 0035204 // negative regulation of lamellocyte differentiation (FB:FBrf0167476|PMID:14602069 [TAS]) /// 0045087 // innate immune response (FB:FBrf0159287|PMID:12598653 [IMP])			Hemese	20.6926	21.4177	14.3264	12.4141	13.1229	16.3947	12.3792	6.49119	6.04722	6.83821	7.59025	8.65697	8.00051	355	436	273	223	276	312.6	226	144	115	139	125	147	149.333	123.078	0.531767	0
GstD10	3R	complement(12364776..12365735)	FBgn0042206	5.69214	2.43226	6.36138e-05	0.0117685	0006749 // glutathione metabolic process (FB:FBrf0217315|PMID:22082028 [IDA]) /// 0006749 // glutathione metabolic process (PMID:21873635 [IBA] FB:FBgn0001149|FB:FBgn0010038|FB:FBgn0010040|FB:FBgn0010041|FB:FBgn0010042|FB:FBgn0010043|FB:FBgn0010044|FB:FBgn0027590|FB:FBgn0033381|FB:FBgn0033817|FB:FBgn0034335|FB:FBgn0034354|FB:FBgn0038020|FB:FBgn0038029|FB:FBgn0042206|FB:FBgn0063491|FB:FBgn0063493|…	0005737 // cytoplasm (FB:FBrf0202953|GO_REF:0000024 [ISS] RGD:70952) /// 0005737 // cytoplasm (PMID:21873635 [IBA] FB:FBgn0250732|PANTHER:PTN001679864)	0004364 // glutathione transferase activity (PMID:21873635 [IBA] FB:FBgn0001149|FB:FBgn0010038|FB:FBgn0010040|FB:FBgn0010041|FB:FBgn0010042|FB:FBgn0010043|FB:FBgn0010044|FB:FBgn0027590|FB:FBgn0033381|FB:FBgn0033817|FB:FBgn0034335|FB:FBgn0034354|FB:FBgn0038020|FB:FBgn0038029|FB:FBgn0042206|FB:FBgn0063491|FB:FBgn0063493|FB:FBgn0063494|FB:FBgn0063495|FB:FBgn0063496|FB:FBgn0063497|FB:FBgn0063498|FB:F…	Glutathione S transferase D10	5.5529	7.77438	6.491	4.40512	4.23729	5.69214	3.45073	1.48916	2.70672	2.26772	3.49879	3.34804	2.79353	124	206	161	103	116	142	82	43	67	60	75	74	66.8333	55.6441	0.501769	0
CG9672	X	complement(16705971..16706874)	FBgn0030777	35.4164	2.43009	0.000166094	0.0455412	0006508 // proteolysis (FB:FBrf0174215|GO_REF:0000002 [IEA] InterPro:IPR001254|InterPro:IPR001314)	0005615 // extracellular space (PMID:21873635 [IBA] PANTHER:PTN000669108|RGD:3411|RGD:628678|UniProtKB:P00740)	0004252 // serine-type endopeptidase activity (FB:FBrf0240739|PMID:30367934 [IKR]) /// 0004252 // serine-type endopeptidase activity (FB:FBrf0155784|PMID:12568721 [IKR])		13.1244	25.3744	47.8719	54.1467	36.5645	35.4164	15.3713	11.0453	16.2365	15.5566	18.2464	28.1286	17.4308	272	624	1102	1175	929	820.4	339	296	373	382	363	577	388.333	470.316	0.705421	1
GstE9	2R	18409048..18409835	FBgn0063491	7.50577	2.41354	0.000125845	0.0303286	0006749 // glutathione metabolic process (FB:FBrf0217315|PMID:22082028 [IDA]) /// 0006749 // glutathione metabolic process (PMID:21873635 [IBA] FB:FBgn0001149|FB:FBgn0010038|FB:FBgn0010040|FB:FBgn0010041|FB:FBgn0010042|FB:FBgn0010043|FB:FBgn0010044|FB:FBgn0027590|FB:FBgn0033381|FB:FBgn0033817|FB:FBgn0034335|FB:FBgn0034354|FB:FBgn0038020|FB:FBgn0038029|FB:FBgn0042206|FB:FBgn0063491|FB:FBgn0063493|…	0005737 // cytoplasm (FB:FBrf0202953|GO_REF:0000024 [ISS] RGD:70952) /// 0005737 // cytoplasm (PMID:21873635 [IBA] FB:FBgn0250732|PANTHER:PTN001679864)	0004364 // glutathione transferase activity (PMID:21873635 [IBA] FB:FBgn0001149|FB:FBgn0010038|FB:FBgn0010040|FB:FBgn0010041|FB:FBgn0010042|FB:FBgn0010043|FB:FBgn0010044|FB:FBgn0027590|FB:FBgn0033381|FB:FBgn0033817|FB:FBgn0034335|FB:FBgn0034354|FB:FBgn0038020|FB:FBgn0038029|FB:FBgn0042206|FB:FBgn0063491|FB:FBgn0063493|FB:FBgn0063494|FB:FBgn0063495|FB:FBgn0063496|FB:FBgn0063497|FB:FBgn0063498|FB:F…	Glutathione S transferase E9	3.88303	5.07647	10.4429	8.17762	9.94888	7.50577	2.80689	3.42642	3.18864	3.40331	6.06765	3.87283	3.79429	78	121	233	172	245	169.8	60	89	71	81	117	77	82.5	91.0357	0.657729	0
CG18563	2L	complement(17456670..17458044)	FBgn0032639	53.8303	2.40377	1.09278e-12	2.29483e-11	0006508 // proteolysis (PMID:21873635 [IBA] FB:FBgn0000533|MGI:MGI:2149951|MGI:MGI:2149952|MGI:MGI:96942|MGI:MGI:96943|PANTHER:PTN001207268|RGD:735142|UniProtKB:Q8NF86)	0005615 // extracellular space (PMID:21873635 [IBA] FB:FBgn0000533|MGI:MGI:2149951|MGI:MGI:2149952|MGI:MGI:2661234|MGI:MGI:2681414|MGI:MGI:96943|PANTHER:PTN001207268|UniProtKB:Q9NAS8|UniProtKB:Q9NAS9)	0004252 // serine-type endopeptidase activity (PMID:21873635 [IBA] FB:FBgn0000533|MGI:MGI:1916698|PANTHER:PTN001207268|RGD:735142|UniProtKB:Q8NF86) /// 0004252 // serine-type endopeptidase activity (FB:FBrf0240739|PMID:30367934 [IKR]) /// 0004252 // serine-type endopeptidase activity (FB:FBrf0155784|PMID:12568721 [IKR])		44.3399	57.2669	55.87	54.8647	56.8101	53.8303	29.8211	28.6883	23.9607	26.3864	22.1153	29.6856	26.7762	1414	2167	1979	1832	2221	1922.6	1012	1183	847	997	677	937	942.167	494.047	0.34923	1
Oxp	2R	complement(17633797..17634167)	FBgn0034255	2.96398	2.40286	0.0173171	1	0051276 // chromosome organization (FB:FBrf0218715|PMID:22737079 [ISS] FB:FBgn0003607)	0000785 // chromatin (FB:FBrf0218715|PMID:22737079 [ISS] FB:FBgn0003607)	0003682 // chromatin binding (FB:FBrf0218715|PMID:22737079 [ISS] FB:FBgn0003607)	Oxpecker	5.3926	4.09908	1.42793	1.31279	2.58751	2.96398	1.58982	0.735945	2.38473	1.24939	1.32181	1.38878	1.44508	51	46	15	13	30	31	16	9	25	14	12	13	14.8333	22.8562	0.930397	0
CG33926	3L	9443232..9446388	FBgn0053926	31.1358	2.39795	1.74265e-05	0.00247456	0008150 // biological_process (FB:FBrf0159398|GO_REF:0000015 [ND])	0005575 // cellular_component (FB:FBrf0159398|GO_REF:0000015 [ND])	0003674 // molecular_function (FB:FBrf0159398|GO_REF:0000015 [ND])		22.2455	27.1737	32.7333	35.0891	38.4376	31.1358	8.31685	10.692	19.9389	14.5759	20.5825	19.4785	15.5974	465	674	760	768	985	730.4	185	289	462	361	413	403	352.167	287.93	0.541783	1
Kaz1-ORFB	3L	216625..218058	FBgn0063923	5.60868	2.38996	3.15579e-07	2.04068e-05		0005739 // mitochondrion (FB:FBrf0111990|PMID:10542076 [IDA]) /// 0005576 // extracellular region (FB:FBrf0111990|PMID:10542076 [IDA])		Kaz1-ORFB	5.22637	5.00045	6.17226	5.9016	5.74274	5.60868	2.74457	2.49641	2.57932	2.51689	3.1386	3.50987	2.83094	170	193	223	201	229	203.2	95	105	93	97	98	113	100.167	31.3104	0.192024	0
CG43165	2L	complement(3694431..3695020)	FBgn0262721	4.92164	2.38912	0.000574673	0.294807					3.98184	6.83571	5.57645	3.94367	4.27052	4.92164	3.18748	1.65372	2.32825	2.80055	1.53631	3.20347	2.45163	54	110	84	56	71	75	46	29	35	45	20	43	36.3333	33.3907	0.592034	0
LManIV	2L	complement(8769159..8772344)	FBgn0032067	0.821826	2.38449	0.0160073	1	0006517 // protein deglycosylation (PMID:21873635 [IBA] FB:FBgn0011740|FB:FBgn0026616|PANTHER:PTN002480870) /// 0006013 // mannose metabolic process (PMID:21873635 [IBA] MGI:MGI:107286|PANTHER:PTN002480870|RGD:1308840)	0005774 // vacuolar membrane (PMID:21873635 [IBA] PANTHER:PTN000176485|UniProtKB:P94078|UniProtKB:Q8LPJ3)	0004559 // alpha-mannosidase activity (PMID:21873635 [IBA] FB:FBgn0027611|MGI:MGI:107286|PANTHER:PTN002480870|RGD:1308840|RGD:3039|TAIR:locus:2147855|UniProtKB:P94078|dictyBase:DDB_G0292206) /// 0030246 // carbohydrate binding (FB:FBrf0174215|GO_REF:0000002 [IEA] InterPro:IPR011013)	Lysosomal alpha-mannosidase IV	0.504803	0.918021	0.849151	0.634353	1.2028	0.821826	0.224704	0.133554	0.203732	0.482112	0.373647	1.08714	0.417481	38	82	71	50	111	70.4	18	13	17	43	27	81	33.1667	54.2723	1.18187	0
CG11841	3R	29051056..29052267	FBgn0039628	0.996739	2.37073	0.00784297	1	0006508 // proteolysis (FB:FBrf0155784|PMID:12568721 [ISM]) /// 0006508 // proteolysis (FB:FBrf0174215|GO_REF:0000002 [IEA] InterPro:IPR001254|InterPro:IPR001314|InterPro:IPR018114)		0004252 // serine-type endopeptidase activity (FB:FBrf0240739|PMID:30367934 [ISM]) /// 0004252 // serine-type endopeptidase activity (FB:FBrf0155784|PMID:12568721 [ISM]) /// 0004252 // serine-type endopeptidase activity (FB:FBrf0174215|GO_REF:0000002 [IEA] InterPro:IPR001254|InterPro:IPR001314|InterPro:IPR018114)		0.802071	1.1061	1.05033	0.835648	1.18955	0.996739	0.205561	0.253751	0.592016	0.492323	0.68363	0.847187	0.512411	22	36	32	24	40	30.8	6	9	18	16	18	23	15	14.0187	0.671447	0
CG31313	3R	complement(14566432..14567429)	FBgn0051313	106.521	2.35796	3.33415e-05	0.005468			0004869 // cysteine-type endopeptidase inhibitor activity (FB:FBrf0174215|GO_REF:0000002 [IEA] InterPro:IPR000010)		85.1848	123.026	123.099	108.001	93.293	106.521	86.651	21.8444	49.3577	40.4152	52.0486	70.171	53.4146	1722	2951	2764	2286	2312	2407	1864	571	1106	968	1010	1404	1153.83	917.73	0.579415	0
St2	3R	9251843..9253514	FBgn0037665	4.24731	2.35508	5.7163e-05	0.0102893	0051923 // sulfation (FB:FBrf0204672|PMID:18256476 [ISS] FB:FBgn0034887)	0005829 // cytosol (FB:FBrf0204672|PMID:18256476 [NAS])	0008146 // sulfotransferase activity (FB:FBrf0204672|PMID:18256476 [ISS] FB:FBgn0034887)	Sulfotransferase 2	3.90232	2.76942	3.72128	4.70763	6.1359	4.24731	2.34018	3.41493	1.76021	2.1018	1.92562	1.53035	2.17885	152	128	161	192	293	185.2	97	172	76	97	72	59	95.5	104.775	0.77014	0
SPH93	2L	complement(17454263..17455923)	FBgn0032638	88.5401	2.34799	3.89489e-07	2.60958e-05	0050830 // defense response to Gram-positive bacterium (FB:FBrf0205745|PMID:18654628 [IEP]) /// 0006508 // proteolysis (PMID:21873635 [IBA] FB:FBgn0000533|MGI:MGI:2149951|MGI:MGI:2149952|MGI:MGI:96942|MGI:MGI:96943|PANTHER:PTN001207268|RGD:735142|UniProtKB:Q8NF86)	0005615 // extracellular space (PMID:21873635 [IBA] FB:FBgn0000533|MGI:MGI:2149951|MGI:MGI:2149952|MGI:MGI:2661234|MGI:MGI:2681414|MGI:MGI:96943|PANTHER:PTN001207268|UniProtKB:Q9NAS8|UniProtKB:Q9NAS9)	0004252 // serine-type endopeptidase activity (PMID:21873635 [IBA] FB:FBgn0000533|MGI:MGI:1916698|PANTHER:PTN001207268|RGD:735142|UniProtKB:Q8NF86) /// 0004252 // serine-type endopeptidase activity (FB:FBrf0240739|PMID:30367934 [IKR]) /// 0004252 // serine-type endopeptidase activity (FB:FBrf0155784|PMID:12568721 [IKR])	Serine protease homolog 93	74.2796	64.995	87.1032	103.046	113.276	88.5401	58.5362	46.2419	31.2194	54.9517	38.5741	43.2548	45.463	3005	3120	3914	4365	5618	4004.4	2520	2419	1400	2634	1498	1732	2033.83	1615.6	0.537075	1
Sr-CIII	2L	4120343..4121627	FBgn0020376	0.330963	2.34428	0.0226377	1		0016020 // membrane (FB:FBrf0174215|GO_REF:0000002 [IEA] InterPro:IPR000998)		Scavenger receptor class C, type III	0.268689	0.283048	0.453564	0.320761	0.328755	0.330963	0.220931	0.155842	0.0302991	0.283465	0.139952	0.169664	0.166692	8	10	15	10	12	11	7	6	1	10	4	5	5.5	5.66237	0.788999	0
CG13041	3L	complement(16318954..16319526)	FBgn0036605	3.71508	2.32722	0.000504767	0.24885					4.74107	4.31777	3.57994	3.0673	2.86929	3.71508	1.9402	1.95152	1.8626	1.87164	1.99151	1.77695	1.89907	62	67	52	42	46	53.8	27	33	27	29	25	23	27.3333	13.9899	0.322036	0
Amy-d	2R	17124764..17126369	FBgn0000078	59.7401	2.32168	0.000947956	0.580003	0005975 // carbohydrate metabolic process (FB:FBrf0174215|GO_REF:0000002 [IEA] InterPro:IPR006046|InterPro:IPR006047|InterPro:IPR006048|InterPro:IPR006589|InterPro:IPR013781) /// 0005975 // carbohydrate metabolic process (FB:FBrf0132339|PMID:11156987 [TAS])		0005509 // calcium ion binding (FB:FBrf0132339|PMID:11156987 [TAS]) /// 0004556 // alpha-amylase activity (FB:FBrf0132339|PMID:11156987 [TAS]) /// 0043169 // cation binding (FB:FBrf0174215|GO_REF:0000002 [IEA] InterPro:IPR006046|InterPro:IPR006047|InterPro:IPR006048|InterPro:IPR006589) /// 0003824 // catalytic activity (FB:FBrf0174215|GO_REF:0000002 [IEA] InterPro:IPR006046|InterPro:IPR006047|Int…	Amylase distal	31.29	94.61	61.003	53.5379	58.2594	59.7401	35.0505	13.9408	24.2173	19.0489	25.1913	65.6694	30.5197	1281	4596	2774	2295	2924	2774	1527	738	1099	924	990	2661	1323.17	1910.54	0.967914	0
mthl2	3L	5604790..5607190	FBgn0035623	4.62693	2.32036	1.32683e-07	7.82831e-06	0007166 // cell surface receptor signaling pathway (FB:FBrf0174215|GO_REF:0000002 [IEA] InterPro:IPR017981) /// 0008340 // determination of adult lifespan (FB:FBrf0212479|GO_REF:0000024 [ISS] UniProtKB:O97148) /// 0007186 // G-protein coupled receptor signaling pathway (FB:FBrf0129744|PMID:10908591 [ISS] FB:FBgn0023000) /// 0007186 // G-protein coupled receptor signaling pathway (FB:FBrf0202953|G…	0016021 // integral component of membrane (FB:FBrf0129744|PMID:10908591 [ISS] FB:FBgn0023000) /// 0016021 // integral component of membrane (FB:FBrf0202953|GO_REF:0000024 [ISS] FB:FBgn0023000)	0004930 // G-protein coupled receptor activity (FB:FBrf0202953|GO_REF:0000024 [ISS] FB:FBgn0023000) /// 0004930 // G-protein coupled receptor activity (FB:FBrf0129744|PMID:10908591 [ISS] FB:FBgn0023000)	methuselah-like 2	4.10598	5.13364	4.51231	4.60257	4.78017	4.62693	2.33683	2.72812	1.84338	2.78211	2.14872	2.49292	2.38868	213	316	260	250	304	268.6	129	183	106	171	107	128	137.333	74.3544	0.392432	0
CG8012	3L	8215280..8216198	FBgn0040832	9.64016	2.31723	1.38119e-05	0.001837					10.9711	12.7423	9.37927	8.45272	6.65546	9.64016	7.23416	3.4936	3.61795	5.09664	4.03377	6.10106	4.92953	238	328	226	192	177	232.2	167	98	87	131	84	131	116.333	91.347	0.532248	0
apolpp	4	1060969..1077273	FBgn0087002	856.787	2.31532	5.19669e-05	0.00919814	0006869 // lipid transport (FB:FBrf0186204|PMID:15875013 [IMP]) /// 0006869 // lipid transport (FB:FBrf0219024|PMID:22844248 [IMP]) /// 0006869 // lipid transport (FB:FBrf0086579|PMID:8742826 [IDA]) /// 0090263 // positive regulation of canonical Wnt signaling pathway (FB:FBrf0186204|PMID:15875013 [IMP]) /// 0042953 // lipoprotein transport (FB:FBrf0186204|PMID:15875013 [IDA]) /// 0045880 // posi…	0045178 // basal part of cell (FB:FBrf0219024|PMID:22844248 [IDA]) /// 0030139 // endocytic vesicle (FB:FBrf0202773|PMID:18198278 [IDA]) /// 0005576 // extracellular region (FB:FBrf0089718|PMID:8702812 [NAS]) /// 0005615 // extracellular space (FB:FBrf0219024|PMID:22844248 [IDA])	0005319 // lipid transporter activity (FB:FBrf0219024|PMID:22844248 [IMP]) /// 0020037 // heme binding (FB:FBrf0108724|PMID:10393207 [IDA]) /// 0005319 // lipid transporter activity (PMID:21873635 [IBA] FB:FBgn0032136|FB:FBgn0087002|PANTHER:PTN001155829) /// 0005102 // receptor binding (FB:FBrf0202773|PMID:18198278 [IPI] FB:FBgn0003892) /// 0008017 // microtubule binding (FB:FBrf0131399|PMID:1107…	apolipophorin	823.179	1105.85	833.098	750.667	771.138	856.787	655.46	294.738	394.168	386.617	375.802	523.426	438.369	246900	393571	277546	235750	283548	287463	209206	114311	131050	137394	108200	155389	142592	99360.4	0.475448	1
TwdlN	3R	26631869..26632956	FBgn0039441	1.09117	2.29839	0.0298325	1	0040003 // chitin-based cuticle development (FB:FBrf0202953|GO_REF:0000024 [ISS] FB:FBgn0039444) /// 0010171 // body morphogenesis (FB:FBrf0202953|GO_REF:0000024 [ISS] FB:FBgn0039444)	0031012 // extracellular matrix (FB:FBrf0202953|GO_REF:0000024 [ISS] FB:FBgn0039444)	0005214 // structural constituent of chitin-based cuticle (FB:FBrf0202953|GO_REF:0000024 [ISS] FB:FBgn0039444)	TweedleN	1.298	1.42814	1.07121	0.482085	1.17643	1.09117	1.28752	0.250952	0.618013	0.608616	0.375606	0.218568	0.55988	36	47	33	14	40	34	38	9	19	20	10	6	17	24.0794	1.05323	0
CG3292	2R	complement(22203694..22205593)	FBgn0034710	8.81206	2.29231	0.00791193	1					2.74806	7.93208	10.9272	13.0569	9.39604	8.81206	5.74586	1.0626	2.4378	4.774	9.92423	4.30347	4.70799	120	411	530	597	503	432.2	267	60	118	247	416	186	215.667	312.073	1.01295	0
CG5773	2R	complement(18042296..18043744)	FBgn0034290	120.654	2.26037	2.65628e-05	0.00412323					154.919	172.56	100.695	89.4519	85.6447	120.654	96.7099	57.9248	66.3714	44.088	48.2741	62.9406	62.7182	5359	7083	3869	3240	3632	4636.6	3560	2591	2545	1807	1603	2155	2376.83	2285.07	0.636275	1
Cpr65Aw	3L	complement(6141903..6142413)	FBgn0052404	29.172	2.2577	0.0451439	1	0040003 // chitin-based cuticle development (FB:FBrf0200175|PMID:17628275 [ISM])	62129	0008010 // structural constituent of chitin-based larval cuticle (FB:FBrf0200175|PMID:17628275 [ISM]) /// 0042302 // structural constituent of cuticle (FB:FBrf0174215|GO_REF:0000002 [IEA] InterPro:IPR000618)	Cuticular protein 65Aw	26.7626	55.1734	32.6491	13.0711	18.2038	29.172	41.0418	2.42698	8.41481	9.12329	8.3548	21.0498	15.0686	307	751	416	157	256	377.4	501	36	107	124	92	239	183.167	398.123	1.53076	0
ssp7	X	complement(11139762..11140263)	FBgn0052667	6.90101	2.25108	0.0069633	1	0032504 // multicellular organism reproduction (FB:FBrf0208007|PMID:19411605 [HEP]) /// 0032504 // multicellular organism reproduction (FB:FBrf0205571|PMID:18666829 [HEP])	0005615 // extracellular space (FB:FBrf0205571|PMID:18666829 [HDA]) /// 0005615 // extracellular space (FB:FBrf0208007|PMID:19411605 [HDA]) /// 0005615 // extracellular space (FB:FBrf0200806|PMID:18028914 [ISM])	0003674 // molecular_function (FB:FBrf0159398|GO_REF:0000015 [ND])	short spindle 7	2.98478	5.8394	10.5569	6.51563	8.60839	6.90101	3.60625	1.97852	2.88501	2.3392	6.32977	5.2773	3.73601	28	65	110	64	99	73.2	36	24	30	26	57	49	37	45.7574	0.802821	0
CG10477	3L	complement(6033199..6034611)	FBgn0035661	0.416113	2.24898	0.0444512	1	0006508 // proteolysis (FB:FBrf0155784|PMID:12568721 [ISM]) /// 0006508 // proteolysis (FB:FBrf0174215|GO_REF:0000002 [IEA] InterPro:IPR001254|InterPro:IPR001314|InterPro:IPR018114)		0004252 // serine-type endopeptidase activity (FB:FBrf0240739|PMID:30367934 [ISM]) /// 0004252 // serine-type endopeptidase activity (FB:FBrf0174215|GO_REF:0000002 [IEA] InterPro:IPR001254|InterPro:IPR001314|InterPro:IPR018114) /// 0004175 // endopeptidase activity (FB:FBrf0155784|PMID:12568721 [ISM])		0.317057	0.2672	0.441144	0.302802	0.752361	0.416113	0.162515	0.49039	0.052005	0.170287	0.270237	0.203847	0.22488	11	11	17	11	32	16.4	6	22	2	7	9	7	8.83333	15.9527	1.33068	0
CG43120	3L	14381913..14383299	FBgn0262580	1.56057	2.24156	0.00660055	1	0008150 // biological_process (FB:FBrf0159398|GO_REF:0000015 [ND])	0005575 // cellular_component (FB:FBrf0159398|GO_REF:0000015 [ND])	0003674 // molecular_function (FB:FBrf0159398|GO_REF:0000015 [ND])		2.19309	1.17142	1.55731	1.2685	1.61254	1.56057	0.232213	0.597191	1.25396	0.860306	1.09405	0.936227	0.82899	71	45	56	43	64	55.8	8	25	45	33	34	30	29.1667	24.316	0.636839	0
Ldh	3L	complement(6259105..6262694)	FBgn0001258	66.9764	2.23627	6.62054e-05	0.0123804	0019752 // carboxylic acid metabolic process (FB:FBrf0174215|GO_REF:0000002 [IEA] InterPro:IPR001557) /// 0055114 // oxidation-reduction process (FB:FBrf0174215|GO_REF:0000002 [IEA] InterPro:IPR001236|InterPro:IPR001557|InterPro:IPR011304|InterPro:IPR015955|InterPro:IPR018177|InterPro:IPR022383) /// 0005975 // carbohydrate metabolic process (FB:FBrf0174215|GO_REF:0000002 [IEA] InterPro:IPR015955)	0005737 // cytoplasm (FB:FBrf0174215|GO_REF:0000002 [IEA] InterPro:IPR011304)	0004459 // L-lactate dehydrogenase activity (FB:FBrf0174215|GO_REF:0000002 [IEA] InterPro:IPR011304|InterPro:IPR018177)	Lactate dehydrogenase	58.762	86.276	78.1095	61.001	50.7335	66.9764	56.8334	20.0739	27.5717	28.2498	31.8594	47.8787	35.4111	2909	5068	4295	3162	3079	3702.6	2994	1285	1513	1657	1514	2346	1884.83	1591.66	0.599897	1
CG4306	3L	complement(18461957..18463163)	FBgn0036787	34.0709	2.23385	5.35686e-10	1.82133e-08		0005576 // extracellular region (FB:FBrf0180365|PMID:15466469 [HDA])	0003839 // gamma-glutamylcyclotransferase activity (FB:FBrf0202953|GO_REF:0000024 [ISS] UniProtKB:O75223)		28.6685	39.3892	39.3675	31.8943	31.0348	34.0709	20.0261	16.1563	15.1325	16.1843	19.2217	22.7633	18.2474	752	1226	1147	876	998	999.8	559	548	440	503	484	591	520.833	248.736	0.299712	1
CG43125	3R	complement(28262735..28263622)	FBgn0262588	4.19904	2.22875	0.00622609	1	0008150 // biological_process (FB:FBrf0159398|GO_REF:0000015 [ND]) /// 0006508 // proteolysis (FB:FBrf0174215|GO_REF:0000002 [IEA] InterPro:IPR001254)	0005575 // cellular_component (FB:FBrf0159398|GO_REF:0000015 [ND])	0004252 // serine-type endopeptidase activity (FB:FBrf0240739|PMID:30367934 [IKR]) /// 0003674 // molecular_function (FB:FBrf0159398|GO_REF:0000015 [ND])		6.46236	6.72262	2.59086	2.74839	2.47095	4.19904	4.26995	1.63985	1.95849	1.534	2.05118	1.83631	2.21496	128	158	57	57	60	92	90	42	43	36	39	36	47.6667	68.7094	0.958578	0
CG17032	3L	15958843..15960609	FBgn0036547	23.0771	2.22677	9.82877e-08	5.30753e-06					18.0189	24.7893	28.4133	23.8669	20.2973	23.0771	9.42385	9.02032	12.9414	13.0579	13.3519	16.3627	12.3597	672	1097	1177	932	928	961.2	374	435	535	577	478	604	500.5	281.848	0.377316	1
CG18547	3R	complement(11978574..11980390)	FBgn0037973	26.5068	2.22486	3.51207e-09	1.36971e-07	0055114 // oxidation-reduction process (FB:FBrf0174215|GO_REF:0000002 [IEA] InterPro:IPR020471)	0005829 // cytosol (PMID:21873635 [IBA] PANTHER:PTN002448388|TAIR:locus:2134228)	0016491 // oxidoreductase activity (PMID:21873635 [IBA] PANTHER:PTN002448388|SGD:S000004644|TAIR:locus:2134228)		27.6091	31.3061	24.5755	23.3535	25.6896	26.5068	17.9593	13.5727	11.3584	13.0269	15.6815	14.0873	14.281	796	1071	787	705	908	853.4	551	506	363	445	434	402	450.167	210.015	0.318036	1
mthl8	3L	22428..26308	FBgn0052475	2.50044	2.2154	0.000190627	0.0543787	0007186 // G-protein coupled receptor signaling pathway (FB:FBrf0129744|PMID:10908591 [ISS]) /// 0008340 // determination of adult lifespan (FB:FBrf0212479|GO_REF:0000024 [ISS] UniProtKB:O97148) /// 0007186 // G-protein coupled receptor signaling pathway (FB:FBrf0202953|GO_REF:0000024 [ISS] FB:FBgn0023000) /// 0042594 // response to starvation (FB:FBrf0212479|GO_REF:0000024 [ISS] UniProtKB:O97148)	0016021 // integral component of membrane (FB:FBrf0202953|GO_REF:0000024 [ISS] FB:FBgn0023000) /// 0016021 // integral component of membrane (FB:FBrf0129744|PMID:10908591 [ISS])	0004930 // G-protein coupled receptor activity (FB:FBrf0202953|GO_REF:0000024 [ISS] FB:FBgn0023000) /// 0004930 // G-protein coupled receptor activity (FB:FBrf0129744|PMID:10908591 [ISS])	methuselah-like 8	2.47118	2.03416	2.86638	2.77721	2.35327	2.50044	0.777673	0.657767	1.91827	1.62973	1.38894	1.64898	1.33689	215	210	277	253	251	241.2	72	74	185	168	116	142	126.167	75.5542	0.492316	0
Sr-CI	2L	4121702..4124153	FBgn0014033	7.74931	2.20649	0.000198314	0.0579077	0009617 // response to bacterium (FB:FBrf0147031|PMID:11991836 [TAS]) /// 0006909 // phagocytosis (FB:FBrf0147031|PMID:11991836 [TAS]) /// 0050829 // defense response to Gram-negative bacterium (FB:FBrf0167476|PMID:14602069 [TAS]) /// 0006955 // immune response (FB:FBrf0174215|GO_REF:0000002 [IEA] InterPro:IPR001212) /// 0006909 // phagocytosis (FB:FBrf0174342|PMID:15032585 [TAS]) /// 0006955 // …	0005887 // integral component of plasma membrane (FB:FBrf0082464|PMID:7732030 [IDA])	0005044 // scavenger receptor activity (FB:FBrf0082464|PMID:7732030 [IDA]) /// 0005044 // scavenger receptor activity (FB:FBrf0127079|PMID:10758400 [TAS]) /// 0005044 // scavenger receptor activity (FB:FBrf0147031|PMID:11991836 [TAS]) /// 0030247 // polysaccharide binding (FB:FBrf0127079|PMID:10758400 [TAS]) /// 0030247 // polysaccharide binding (FB:FBrf0174215|GO_REF:0000002 [IEA] InterPro:IPR00…	Scavenger receptor class C, type I	8.58681	11.1401	7.63448	6.02297	5.3622	7.74931	5.95983	2.24568	3.24644	3.60858	3.71171	6.11963	4.14864	482	742	476	354	369	484.6	356	163	202	240	200	340	250.167	235.288	0.63977	0
Vago	X	11089290..11090219	FBgn0030262	47.983	2.19215	2.64137e-09	9.77307e-08	0051607 // defense response to virus (FB:FBrf0206193|PMID:18953338 [IMP]) /// 0051607 // defense response to virus (FB:FBrf0188155|PMID:16086017 [IEP])	0005615 // extracellular space (FB:FBrf0200806|PMID:18028914 [ISM])		Vago	46.3744	53.1618	49.338	45.9369	45.1039	47.983	30.6118	20.0089	29.6542	24.6236	23.3079	27.5842	25.9651	941	1280	1112	976	1122	1086.2	661	525	667	592	454	554	575.5	216.979	0.266861	1
CG6277	3R	complement(27022071..27023217)	FBgn0039475	43.3098	2.18986	0.00058059	0.299585	0016042 // lipid catabolic process (PMID:21873635 [IBA] MGI:MGI:1336202|MGI:MGI:96820|PANTHER:PTN000176726|RGD:3009|RGD:3017|RGD:620793|UniProtKB:P06858|UniProtKB:P11150|UniProtKB:P11151|UniProtKB:P54317|UniProtKB:Q6XZB0|UniProtKB:Q8WWY8) /// 0016042 // lipid catabolic process (FB:FBrf0202953|GO_REF:0000024 [ISS] MGI:MGI:96820)	0005615 // extracellular space (PMID:21873635 [IBA] MGI:MGI:96216|MGI:MGI:96820|PANTHER:PTN000176726|RGD:1310740|RGD:3009|RGD:3017|RGD:3360|RGD:620792|RGD:620793|UniProtKB:P06858|UniProtKB:P11150|UniProtKB:P11151|UniProtKB:P16233|UniProtKB:P54317|UniProtKB:Q6XZB0|UniProtKB:Q8WWY8|UniProtKB:Q9Y5X9)	0008970 // phosphatidylcholine 1-acylhydrolase activity (FB:FBrf0174215|GO_REF:0000002 [IEA] InterPro:IPR002334) /// 0016298 // lipase activity (PMID:21873635 [IBA] MGI:MGI:1336202|MGI:MGI:1341803|MGI:MGI:1934677|MGI:MGI:96216|MGI:MGI:96820|MGI:MGI:97722|PANTHER:PTN000176726|RGD:3009|RGD:3017|RGD:3360|RGD:620792|RGD:620793|UniProtKB:P06858|UniProtKB:P11150|UniProtKB:P11151|UniProtKB:P16233|UniPro…		18.5838	29.0075	55.3687	66.6081	46.9808	43.3098	19.4342	28.1564	10.5679	25.8767	27.6833	32.6566	24.0625	514	952	1701	1929	1593	1337.8	572	1007	324	848	735	894	730	834.04	0.777752	0
mt:ND5	mitochondrion_genome	complement(6409..8125)	FBgn0013684	228.419	2.18487	0.00364926	1	0042773 // ATP synthesis coupled electron transport (FB:FBrf0174215|GO_REF:0000002 [IEA] InterPro:IPR010934|InterPro:IPR018393)		0008137 // NADH dehydrogenase (ubiquinone) activity (FB:FBrf0174215|GO_REF:0000002 [IEA] InterPro:IPR010934|InterPro:IPR018393)	mitochondrial NADH-ubiquinone oxidoreductase chain 5	397.312	324.284	144.952	154.856	120.69	228.419	247.441	77.4599	114.165	76.0903	108.198	108.629	121.997	17390	16842	7047	7097	6476	10970.4	11525	4384	5539	3946	4546	4706	5774.33	8484.15	1.0084	0
Mal-B1	2L	11847226..11849169	FBgn0032381	0.81371	2.17807	0.00407395	1	0005975 // carbohydrate metabolic process (FB:FBrf0174215|GO_REF:0000002 [IEA] InterPro:IPR006047|InterPro:IPR006589|InterPro:IPR013781)		0032450 // maltose alpha-glucosidase activity (FB:FBrf0202953|GO_REF:0000024 [ISS] UniProtKB:P38158)	Maltase B1	0.670388	0.656096	1.01241	1.09462	0.635038	0.81371	0.487725	0.351203	0.351163	0.419791	0.495617	0.589916	0.449236	31	36	52	53	36	41.6	24	21	18	23	22	27	22.5	13.1803	0.378391	0
CG14892	3R	16594414..16597241	FBgn0038447	0.345547	2.16776	0.0228893	1	0006508 // proteolysis (PMID:21873635 [IBA] FB:FBgn0000533|MGI:MGI:2149951|MGI:MGI:2149952|MGI:MGI:96942|MGI:MGI:96943|PANTHER:PTN001207268|RGD:735142|UniProtKB:Q8NF86) /// 0006508 // proteolysis (FB:FBrf0155784|PMID:12568721 [ISM])	0005615 // extracellular space (PMID:21873635 [IBA] FB:FBgn0000533|MGI:MGI:2149951|MGI:MGI:2149952|MGI:MGI:2661234|MGI:MGI:2681414|MGI:MGI:96943|PANTHER:PTN001207268|UniProtKB:Q9NAS8|UniProtKB:Q9NAS9)	0004252 // serine-type endopeptidase activity (FB:FBrf0240739|PMID:30367934 [ISM]) /// 0004252 // serine-type endopeptidase activity (PMID:21873635 [IBA] FB:FBgn0000533|MGI:MGI:1916698|PANTHER:PTN001207268|RGD:735142|UniProtKB:Q8NF86) /// 0004252 // serine-type endopeptidase activity (FB:FBrf0155784|PMID:12568721 [ISM])		0.16048	0.300545	0.353175	0.579003	0.334533	0.345547	0.0837815	0.248214	0.225205	0.210692	0.185754	0.180153	0.188967	9	20	22	34	23	21.6	5	18	14	14	10	10	11.8333	13.3958	0.791769	0
CG6910	3L	12184984..12187860	FBgn0036262	54.1234	2.16694	0.000143659	0.0359147	0055114 // oxidation-reduction process (FB:FBrf0174215|GO_REF:0000002 [IEA] InterPro:IPR007828) /// 0019310 // inositol catabolic process (PMID:21873635 [IBA] PANTHER:PTN000287291|UniProtKB:Q8WN98|UniProtKB:Q9UGB7)	0005737 // cytoplasm (FB:FBrf0174215|GO_REF:0000002 [IEA] InterPro:IPR007828)	0050113 // inositol oxygenase activity (FB:FBrf0202953|GO_REF:0000024 [ISS] UniProtKB:Q9UGB7) /// 0050113 // inositol oxygenase activity (PMID:21873635 [IBA] PANTHER:PTN000287291|TAIR:locus:2052015|TAIR:locus:2136839|UniProtKB:Q8L799|UniProtKB:Q9UGB7) /// 0005506 // iron ion binding (FB:FBrf0174215|GO_REF:0000002 [IEA] InterPro:IPR007828)		54.6859	76.3728	57.026	50.2947	32.2375	54.1234	38.4218	17.7612	27.7133	19.466	27.0492	45.7424	29.359	2243	3717	2598	2160	1621	2467.8	1677	942	1260	946	1065	1857	1291.17	1171.43	0.618866	1
CG34026	X	9533818..9534625	FBgn0054026	13.0357	2.16367	0.000208021	0.0634463	0008150 // biological_process (FB:FBrf0159398|GO_REF:0000015 [ND])	0005575 // cellular_component (FB:FBrf0159398|GO_REF:0000015 [ND])	0003674 // molecular_function (FB:FBrf0159398|GO_REF:0000015 [ND])		16.3321	12.6575	11.8671	13.4412	10.8805	13.0357	9.6231	3.61448	4.83229	7.3575	6.45539	11.0359	7.1531	311	286	251	268	254	274	195	89	102	166	118	208	146.333	75.1159	0.43407	0
Sodh-1	3R	7052335..7054541	FBgn0024289	15.224	2.16125	0.000352395	0.145483	0055114 // oxidation-reduction process (FB:FBrf0174215|GO_REF:0000002 [IEA] InterPro:IPR002085|InterPro:IPR002328|InterPro:IPR013149|InterPro:IPR013154)		0003939 // L-iditol 2-dehydrogenase activity (FB:FBrf0202953|GO_REF:0000024 [ISS] UniProtKB:Q00796) /// 0008270 // zinc ion binding (FB:FBrf0174215|GO_REF:0000002 [IEA] InterPro:IPR002085|InterPro:IPR002328)	Sorbitol dehydrogenase 1	11.7657	22.3339	18.1807	14.127	9.7127	15.224	10.4984	4.28703	7.32282	6.15865	8.86852	12.8588	8.33236	416	937	714	523	421	602.2	395	196	287	258	301	450	314.5	315.443	0.664712	0
Gr98a	3R	27487927..27489968	FBgn0039520	0.442761	2.15817	0.0137563	1	0050909 // sensory perception of taste (FB:FBrf0174215|GO_REF:0000002 [IEA] InterPro:IPR013604)	0030425 // dendrite (PMID:21873635 [IBA] FB:FBgn0032416|FB:FBgn0035870|FB:FBgn0041250|PANTHER:PTN000475107) /// 0043025 // neuronal cell body (PMID:21873635 [IBA] FB:FBgn0041250|PANTHER:PTN000475107|WB:WBGene00001803) /// 0016021 // integral component of membrane (FB:FBrf0126794|PMID:10710312 [NAS]) /// 0030424 // axon (PMID:21873635 [IBA] FB:FBgn0032416|FB:FBgn0035870|PANTHER:PTN000475107) /// 0…	0033041 // sweet taste receptor activity (PMID:21873635 [IBA] FB:FBgn0041235|PANTHER:PTN002501461) /// 0033038 // bitter taste receptor activity (PMID:21873635 [IBA] FB:FBgn0041235|PANTHER:PTN002501461)	Gustatory receptor 98a	0.674592	0.430693	0.331274	0.527125	0.250121	0.442761	0.288149	0.316178	0.221299	0.189784	0.298136	0.12392	0.239578	33	25	18	27	15	23.6	15	20	12	11	14	6	13	11.8448	0.662473	0
Cyp6a22	2R	14871366..14873705	FBgn0013773	1.9625	2.15644	0.000335145	0.133053	0055114 // oxidation-reduction process (FB:FBrf0174215|GO_REF:0000002 [IEA] InterPro:IPR001128|InterPro:IPR002401|InterPro:IPR017972)		0020037 // heme binding (FB:FBrf0174215|GO_REF:0000002 [IEA] InterPro:IPR001128|InterPro:IPR002401) /// 0016705 // oxidoreductase activity, acting on paired donors, with incorporation or reduction of molecular oxygen (FB:FBrf0174215|GO_REF:0000002 [IEA] InterPro:IPR001128|InterPro:IPR002401|InterPro:IPR017972) /// 0005506 // iron ion binding (FB:FBrf0174215|GO_REF:0000002 [IEA] InterPro:IPR001128…	Cyp6a22	1.68511	2.33634	2.07174	1.99005	1.72927	1.9625	1.51542	0.784706	1.14423	0.841099	0.962661	1.26315	1.08521	93	153	127	115	117	121	89	56	70	55	51	69	65	35.8712	0.396848	0
IntS12	3R	26863376..26864559	FBgn0039459	7.89923	2.15418	0.000161129	0.0435087	0034472 // snRNA 3'-end processing (PMID:21873635 [IBA] FB:FBgn0039459|PANTHER:PTN002667921) /// 0034472 // snRNA 3'-end processing (FB:FBrf0219953|PMID:23097424 [IDA]) /// 0016180 // snRNA processing (FB:FBrf0214298|PMID:16239144 [ISS] HGNC:25067) /// 0034472 // snRNA 3'-end processing (FB:FBrf0212592|PMID:21078872 [IDA])	0032039 // integrator complex (PMID:21873635 [IBA] PANTHER:PTN002667921|UniProtKB:Q96CB8) /// 0032039 // integrator complex (FB:FBrf0214298|PMID:16239144 [ISS] HGNC:25067) /// 0005634 // nucleus (FB:FBrf0212479|GO_REF:0000024 [ISS] UniProtKB:Q96CB8)		Integrator 12	6.06319	6.25459	9.12767	8.13216	9.91856	7.89923	3.08237	2.63914	4.60301	5.34102	5.2463	5.59021	4.41701	183	224	306	257	367	267.4	99	103	154	191	152	167	144.333	107.985	0.519749	0
Hn	3L	7760453..7763166	FBgn0001208	59.0414	2.14383	8.3002e-07	6.09704e-05	0006726 // eye pigment biosynthetic process (DOI:10.1016/0965-1748(92)90041-C|FB:FBrf0056367 [IDA]) /// 0007616 // long-term memory (FB:FBrf0217453|PMID:22323813 [IGI] FB:FBgn0000422) /// 0006571 // tyrosine biosynthetic process (PMID:21873635 [IBA] PANTHER:PTN000895564|RGD:3248|WB:WBGene00000240) /// 0055114 // oxidation-reduction process (FB:FBrf0174215|GO_REF:0000002 [IEA] InterPro:IPR001273|I…		0004505 // phenylalanine 4-monooxygenase activity (PMID:21873635 [IBA] FB:FBgn0001208|MGI:MGI:97473|PANTHER:PTN000895564|RGD:3248|UniProtKB:P00439|WB:WBGene00000240) /// 0005506 // iron ion binding (FB:FBrf0174215|GO_REF:0000002 [IEA] InterPro:IPR001273|InterPro:IPR018301) /// 0004505 // phenylalanine 4-monooxygenase activity (FB:FBrf0055435|PMID:1417795 [IMP]) /// 0004505 // phenylalanine 4-mono…	Henna	39.21	56.538	68.0634	68.5174	62.8781	59.0414	34.0925	28.2001	29.9178	32.6391	30.3934	42.407	32.9417	2114	3617	4076	3868	4156	3566.2	1956	1966	1788	2085	1573	2263	1938.5	1076.55	0.357998	1
Spn88Eb	3R	complement(15206703..15208762)	FBgn0038299	19.5334	2.13439	0.000156768	0.0419022	0010951 // negative regulation of endopeptidase activity (PMID:21873635 [IBA] FB:FBgn0002930|FB:FBgn0028988|FB:FBgn0028990|FB:FBgn0265137|PANTHER:PTN000156123|RGD:3249|RGD:3326|UniProtKB:P05121|UniProtKB:P29508|UniProtKB:P30740|UniProtKB:P35237|UniProtKB:P50452|UniProtKB:P50453|UniProtKB:Q9UIV8|WB:WBGene00005643) /// 1990399 // epithelium regeneration (FB:FBrf0231009|PMID:26887495 [IMP]) /// 0045…	0005615 // extracellular space (FB:FBrf0209216|PMID:19849829 [ISM]) /// 0005615 // extracellular space (PMID:21873635 [IBA] FB:FBgn0002930|FB:FBgn0015586|FB:FBgn0028986|FB:FBgn0031973|FB:FBgn0262057|FB:FBgn0265137|MGI:MGI:108080|MGI:MGI:1915304|MGI:MGI:87963|MGI:MGI:88278|MGI:MGI:894696|PANTHER:PTN000156123|RGD:1306692|RGD:1307404|RGD:2069|RGD:3249|RGD:3326|RGD:3747|RGD:3748|RGD:619833|RGD:631369…	0004867 // serine-type endopeptidase inhibitor activity (PMID:21873635 [IBA] FB:FBgn0002930|FB:FBgn0028983|FB:FBgn0028988|FB:FBgn0028990|FB:FBgn0265137|MGI:MGI:101780|MGI:MGI:106603|MGI:MGI:1277952|MGI:MGI:2683293|MGI:MGI:891970|MGI:MGI:894696|MGI:MGI:97608|PANTHER:PTN000156123|RGD:1306692|RGD:1307404|RGD:3249|RGD:3326|RGD:3748|RGD:619817|RGD:619896|RGD:619897|UniProtKB:P01009|UniProtKB:P05121|Un…	Serpin 88Eb	24.206	28.5549	16.0916	14.1901	14.6242	19.5334	18.6509	8.28922	7.83958	10.9437	9.30977	10.0261	10.8432	883	1236	652	542	654	793.4	724	391	317	473	326	362	432.167	430.45	0.704374	1
CG16704	2L	complement(3692123..3692587)	FBgn0031558	207.104	2.11433	9.07637e-07	6.89804e-05			0004867 // serine-type endopeptidase inhibitor activity (FB:FBrf0174215|GO_REF:0000002 [IEA] InterPro:IPR002223)		136.291	209.506	255.295	229.82	204.61	207.104	123.968	116.495	142.468	88.7314	94.4586	130.904	116.171	1216	2218	2530	2147	2238	2069.8	1177	1344	1409	938	809	1156	1138.83	729.876	0.443721	1
Cpr49Ab	2R	12378440..12379396	FBgn0050042	2.80624	2.11242	0.0027775	1	0040003 // chitin-based cuticle development (FB:FBrf0200175|PMID:17628275 [ISM])	62129	0008010 // structural constituent of chitin-based larval cuticle (FB:FBrf0200175|PMID:17628275 [ISM]) /// 0042302 // structural constituent of cuticle (FB:FBrf0174215|GO_REF:0000002 [IEA] InterPro:IPR000618)	Cuticular protein 49Ab	1.79567	2.87141	2.65296	3.78167	2.92947	2.80624	1.29802	1.35307	1.1215	1.63212	2.73399	1.58162	1.62005	39	74	64	86	78	68.2	30	38	27	42	57	34	38	28.8956	0.54898	0
CG7763	2R	11414510..11415462	FBgn0040503	34.4624	2.11162	0.00141986	1			0030246 // carbohydrate binding (FB:FBrf0189817|PMID:16475980 [ISS] FB:FBgn0016675)		36.9857	61.1535	25.1024	25.7886	23.2817	34.4624	36.5746	12.3458	16.6235	16.4801	12.8737	20.1278	19.1709	841	1650	634	614	649	877.6	885	363	419	444	281	453	474.167	652.431	0.948105	0
Cyp309a1	2L	complement(2562483..2564830)	FBgn0031432	42.7268	2.11052	0.000123683	0.0291892	0055114 // oxidation-reduction process (FB:FBrf0174215|GO_REF:0000002 [IEA] InterPro:IPR001128|InterPro:IPR002401|InterPro:IPR017972)		0020037 // heme binding (FB:FBrf0174215|GO_REF:0000002 [IEA] InterPro:IPR001128|InterPro:IPR002401) /// 0016705 // oxidoreductase activity, acting on paired donors, with incorporation or reduction of molecular oxygen (FB:FBrf0174215|GO_REF:0000002 [IEA] InterPro:IPR001128|InterPro:IPR002401|InterPro:IPR017972) /// 0005506 // iron ion binding (FB:FBrf0174215|GO_REF:0000002 [IEA] InterPro:IPR001128…	Cyp309a1	24.2797	32.7785	47.821	49.997	58.758	42.7268	23.4622	22.8327	13.2732	34.2693	31.0229	23.7167	24.7628	1236	1980	2704	2665	3667	2450.4	1271	1503	749	2067	1516	1195	1383.5	1342.28	0.684943	0
CG31926	2L	1495460..1497071	FBgn0051926	0.666009	2.10604	0.0125729	1	0030163 // protein catabolic process (PMID:21873635 [IBA] CGD:CAL0000196689|CGD:CAL0000201569|PANTHER:PTN000342793|UniProtKB:P07339|UniProtKB:P0CY27|UniProtKB:P43094|UniProtKB:Q5A8N2|UniProtKB:Q5AC08) /// 0006508 // proteolysis (PMID:21873635 [IBA] CGD:CAL0000190503|CGD:CAL0000194661|CGD:CAL0000196689|CGD:CAL0000201140|CGD:CAL0000201569|MGI:MGI:109365|MGI:MGI:1346542|MGI:MGI:88562|PANTHER:PTN0003…	0005764 // lysosome (PMID:21873635 [IBA] FB:FBgn0029093|PANTHER:PTN002671475|WB:WBGene00000216|WB:WBGene00000217) /// 0042600 // chorion (FB:FBrf0214237|PMID:21637834 [IGC])	0004190 // aspartic-type endopeptidase activity (PMID:21873635 [IBA] CGD:CAL0000190503|CGD:CAL0000194661|CGD:CAL0000196689|CGD:CAL0000201140|CGD:CAL0000201569|CGD:CAL0000201831|FB:FBgn0032049|MGI:MGI:107361|MGI:MGI:1346542|MGI:MGI:1915935|MGI:MGI:88562|PANTHER:PTN000342793|PomBase:SPCC1795.09|RGD:2446|SGD:S000001277|SGD:S000002551|SGD:S000004110|SGD:S000004111|TAIR:locus:2028466|TAIR:locus:214595…		0.803066	0.451191	0.547728	0.813444	0.714614	0.666009	0.388763	0.432852	0.17563	0.451856	0.456319	0.344212	0.374939	33	22	25	35	36	30.2	17	23	8	22	18	14	17	11.8144	0.532966	0
cDIP	3R	complement(21159238..21161092)	FBgn0038865	9.13187	2.09631	1.38119e-05	0.0018646					8.09948	11.7982	8.89125	8.86636	8.00402	9.13187	6.97532	4.98807	5.05563	4.85476	4.18572	4.9996	5.17652	383	662	467	439	464	483	351	305	265	272	190	234	269.5	161.281	0.425265	0
Cyp9b1	2R	complement(7127838..7129808)	FBgn0015038	2.36402	2.09326	0.0125086	1	0055114 // oxidation-reduction process (FB:FBrf0174215|GO_REF:0000002 [IEA] InterPro:IPR001128|InterPro:IPR002403|InterPro:IPR017972)		0004497 // monooxygenase activity (FB:FBrf0174215|GO_REF:0000002 [IEA] InterPro:IPR002403) /// 0016705 // oxidoreductase activity, acting on paired donors, with incorporation or reduction of molecular oxygen (FB:FBrf0174215|GO_REF:0000002 [IEA] InterPro:IPR001128|InterPro:IPR002403|InterPro:IPR017972) /// 0020037 // heme binding (FB:FBrf0174215|GO_REF:0000002 [IEA] InterPro:IPR001128|InterPro:IPR…	Cytochrome P450-9b1	3.08992	4.1325	1.89489	1.62519	1.07759	2.36402	1.68328	0.571422	1.89875	1.07717	1.49282	1.19896	1.3204	138	219	94	76	59	117.2	80	33	94	57	64	53	63.5	85.4478	0.883346	0
CG33493	3L	complement(10692530..10693167)	FBgn0053493	47.6389	2.09092	1.83591e-05	0.00266207	0019731 // antibacterial humoral response (PMID:21873635 [IBA] FB:FBgn0004240|FB:FBgn0012042|FB:FBgn0041579|FB:FBgn0041581|PANTHER:PTN002212156) /// 0050829 // defense response to Gram-negative bacterium (PMID:21873635 [IBA] FB:FBgn0004240|FB:FBgn0012042|PANTHER:PTN002212156) /// 0050830 // defense response to Gram-positive bacterium (PMID:21873635 [IBA] FB:FBgn0012042|FB:FBgn0034407|FB:FBgn00385…	0005615 // extracellular space (PMID:21873635 [IBA] FB:FBgn0012042|FB:FBgn0034407|FB:FBgn0041579|FB:FBgn0041581|PANTHER:PTN002212156)	0003674 // molecular_function (FB:FBrf0159398|GO_REF:0000015 [ND])		62.2246	59.0208	39.6907	36.2317	41.0267	47.6389	41.1396	29.1485	21.633	25.6878	21.8421	22.9229	27.0623	1012	1139	717	617	818	860.6	712	613	390	495	341	369	486.667	362.567	0.55445	1
CG13890	3L	851346..852673	FBgn0035169	28.9981	2.08901	8.74881e-09	3.6745e-07					22.1431	31.4206	33.6538	30.746	27.0271	28.9981	16.8477	13.6392	15.4426	15.0494	18.5754	20.1116	16.611	683	1150	1153	993	1022	1000.2	553	544	528	550	550	614	556.5	221.226	0.244753	1
IM33	2L	complement(3696218..3696658)	FBgn0031561	55.6887	2.08652	0.00247182	1	0009617 // response to bacterium (FB:FBrf0179991|PMID:15556270 [HEP])	0005615 // extracellular space (PMID:21873635 [IBA] PANTHER:PTN000008981|RGD:61914|UniProtKB:P10646)	0004867 // serine-type endopeptidase inhibitor activity (PMID:21873635 [IBA] PANTHER:PTN002226010|UniProtKB:P00974)	Immune induced molecule 33	54.9817	80.9579	58.1209	40.7099	43.673	55.6887	49.6356	10.6698	28.423	20.5952	55.8822	26.3184	31.9207	534	933	627	414	520	605.6	513	134	306	237	521	253	327.333	355.159	0.80707	0
Cyp6g1	2R	12185667..12188431	FBgn0025454	129.391	2.08467	3.96634e-06	0.000353004	0046683 // response to organophosphorus (FB:FBrf0160720|PMID:12826097 [IMP]) /// 0046680 // response to DDT (FB:FBrf0202087|PMID:17456446 [IMP]) /// 0055114 // oxidation-reduction process (FB:FBrf0174215|GO_REF:0000002 [IEA] InterPro:IPR001128|InterPro:IPR002401|InterPro:IPR017972) /// 0017085 // response to insecticide (FB:FBrf0152338|PMID:12351787 [IMP]) /// 0017085 // response to insecticide (…		0020037 // heme binding (FB:FBrf0174215|GO_REF:0000002 [IEA] InterPro:IPR001128|InterPro:IPR002401) /// 0016705 // oxidoreductase activity, acting on paired donors, with incorporation or reduction of molecular oxygen (FB:FBrf0174215|GO_REF:0000002 [IEA] InterPro:IPR001128|InterPro:IPR002401|InterPro:IPR017972) /// 0005506 // iron ion binding (FB:FBrf0174215|GO_REF:0000002 [IEA] InterPro:IPR001128…	Cyp6g1	91.2243	118.531	147.758	159.686	129.754	129.391	79.1844	63.4977	70.7105	76.2267	73.2591	82.2674	74.191	4823	7436	8677	8840	8410	7637.2	4455	4341	4144	4775	3718	4305	4289.67	2015.1	0.299653	1
CG13044	3L	complement(16302490..16303178)	FBgn0036599	14.666	2.08099	0.00164104	1					15.968	23.2585	13.2441	11.1674	9.69196	14.666	14.0012	4.22972	6.40866	6.52624	8.7102	10.1625	8.33974	254	439	234	186	189	260.4	237	87	113	123	133	160	142.167	156.269	0.767024	0
CG34166	2L	14743193..14743879	FBgn0085195	4868.3	2.07122	0.00155754	1					6331.6	7303.45	3782.2	3569.37	3354.87	4868.3	4790.56	2210.07	2165.68	2371.14	2181.02	2908.9	2771.23	98940	135421	65647	58402	64269	84535.8	79661	44657	37513	43901	32716	44991	47239.8	49196.2	0.737088	1
CG9297	3R	13771495..13779317	FBgn0038181	86.5948	2.06929	0.0094515	1					114.124	151.878	66.8726	54.4794	45.6195	86.5948	103.548	22.5879	37.9629	33.4691	45.3045	51.3181	49.0318	12562	19837	8176	6279	6156	10602	12129	3215	4632	4365	4787	5591	5786.5	8977.37	1.09802	1
CG14630	X	1031496..1033165	FBgn0014903	9.3387	2.06329	0.000604597	0.316204	0055114 // oxidation-reduction process (FB:FBrf0174215|GO_REF:0000002 [IEA] InterPro:IPR003819) /// 0045329 // carnitine biosynthetic process (PMID:21873635 [IBA] MGI:MGI:2180203|PANTHER:PTN000075473|UniProtKB:O75936|UniProtKB:Q9NVH6)	0005739 // mitochondrion (PMID:21873635 [IBA] MGI:MGI:2180203|PANTHER:PTN000075473|RGD:620629|UniProtKB:Q9NVH6)	0008336 // gamma-butyrobetaine dioxygenase activity (FB:FBrf0202953|GO_REF:0000024 [ISS] UniProtKB:O75936)		8.83942	13.9008	7.8021	8.46961	7.68161	9.3387	7.92655	2.39035	5.05563	4.38849	6.71067	5.83705	5.38479	306	571	300	307	326	362	292	107	194	180	223	200	199.333	177.367	0.625503	0
CG15820	3L	complement(2172995..2174332)	FBgn0035312	15.5538	2.06254	0.000190627	0.0545192	0008150 // biological_process (FB:FBrf0159398|GO_REF:0000015 [ND])	0005575 // cellular_component (FB:FBrf0159398|GO_REF:0000015 [ND])	0003674 // molecular_function (FB:FBrf0159398|GO_REF:0000015 [ND])		10.3128	12.8272	18.6887	18.1149	17.8252	15.5538	7.8215	7.5138	10.9788	9.12379	8.39426	10.1848	9.00282	311	459	626	572	659	525.4	251	293	367	326	243	304	297.333	188.434	0.426616	0
CG18540	2R	18299317..18300072	FBgn0034326	0.999774	2.05842	0.0306472	1	0008150 // biological_process (FB:FBrf0159398|GO_REF:0000015 [ND])	0005575 // cellular_component (FB:FBrf0159398|GO_REF:0000015 [ND])	0003674 // molecular_function (FB:FBrf0159398|GO_REF:0000015 [ND])		1.68927	0.843635	0.675933	1.07555	0.714488	0.999774	0.352764	0.629003	0.620867	0.63366	0.716945	0.44248	0.565953	27	16	12	18	14	17.4	6	13	11	12	11	7	10	8.6422	0.616968	0
Sgs3	3L	11512221..11513402	FBgn0003373	2294.8	2.05252	0.017407	1	0007594 // puparial adhesion (FB:FBrf0028483|PMID:825230 [IEP])	62130	0005201 // extracellular matrix structural constituent (FB:FBrf0205867|PMID:18725942 [ISM])	Salivary gland secretion 3	3746.34	4087.15	1252.13	1326.44	1061.93	2294.8	2824.42	1108.8	983.851	881.456	934.535	1107.35	1306.74	105910	137104	39318	39264	36804	71680	84969	40533	30831	29525	25361	30985	40367.3	69224.6	1.20826	0
P5cr-2	3R	17534815..17537136	FBgn0038516	17.1912	2.04495	1.07331e-05	0.00130944	0055114 // oxidation-reduction process (FB:FBrf0174215|GO_REF:0000002 [IEA] InterPro:IPR000304|InterPro:IPR008927) /// 0055129 // L-proline biosynthetic process (PMID:21873635 [IBA] PANTHER:PTN000182176|UniProtKB:P0A9L8|UniProtKB:Q53H96)		0004735 // pyrroline-5-carboxylate reductase activity (PMID:21873635 [IBA] PANTHER:PTN000182176|SGD:S000000825|UniProtKB:P0A9L8|UniProtKB:P32322|UniProtKB:P54904|UniProtKB:P9WHU7|UniProtKB:Q53H96)	Pyrroline-5-carboxylate reductase-like 2	13.8327	14.7313	20.6992	18.5776	18.115	17.1912	10.5615	10.4885	8.96921	9.71372	10.329	10.4543	10.0861	512	647	851	720	822	710.4	416	502	368	426	367	383	410.333	188.746	0.318375	1
CG13962	2L	complement(19813704..19814532)	FBgn0032824	130.776	2.03471	1.15844e-05	0.00144805					138.601	167.707	110.407	116.828	120.339	130.776	104.551	93.0238	81.3174	59.2427	53.1947	65.4547	76.1308	2717	3901	2404	2398	2892	2862.4	2181	2358	1767	1376	1001	1270	1658.83	1153.88	0.53901	1
Est-6	3L	12188818..12190705	FBgn0000592	0.76939	2.0316	0.00844595	1	0007618 // mating (FB:FBrf0144920|PMID:11869341 [TAS]) /// 0046693 // sperm storage (FB:FBrf0158848|PMID:12679097 [TAS]) /// 0046662 // regulation of oviposition (FB:FBrf0158848|PMID:12679097 [TAS]) /// 0042811 // pheromone biosynthetic process (FB:FBrf0040196|PMID:17789533 [IDA]) /// 0046692 // sperm competition (FB:FBrf0144920|PMID:11869341 [TAS]) /// 1901575 // organic substance catabolic proc…	0005615 // extracellular space (FB:FBrf0205571|PMID:18666829 [HDA]) /// 0005576 // extracellular region (FB:FBrf0235235|PMID:28393888 [IDA]) /// 0005615 // extracellular space (FB:FBrf0208007|PMID:19411605 [HDA]) /// 0005615 // extracellular space (PMID:21873635 [IBA] MGI:MGI:95420|PANTHER:PTN000168732)	0052689 // carboxylic ester hydrolase activity (FB:FBrf0217320|PMID:22198472 [IDA]) /// 0052689 // carboxylic ester hydrolase activity (PMID:21873635 [IBA] FB:FBgn0000592|FB:FBgn0000594|FB:FBgn0010052|MGI:MGI:2142491|MGI:MGI:2148202|MGI:MGI:2385905|MGI:MGI:2443170|MGI:MGI:95420|MGI:MGI:95432|PANTHER:PTN000168392|RGD:2571|RGD:708353|RGD:70896|UniProtKB:O00748|UniProtKB:P22303|UniProtKB:P23141|WB:W…	Esterase 6	0.68335	0.917832	0.826703	0.652628	0.766439	0.76939	0.581955	0.330292	0.327501	0.468605	0.578396	0.496229	0.46383	32	51	43	32	44	40.4	29	20	17	26	26	23	23.5	12.6803	0.392474	0
UK114	2L	complement(15274181..15275091)	FBgn0086691	83.2647	2.02921	1.83976e-08	8.46291e-07	0006457 // protein folding (FB:FBrf0179971|PMID:15250825 [IDA]) /// 1901565 // organonitrogen compound catabolic process (PMID:21873635 [IBA] PANTHER:PTN000211014|UniProtKB:P52758)	0005739 // mitochondrion (PMID:21873635 [IBA] PANTHER:PTN000211015|PomBase:SPBC2G2.04c|RGD:70940|SGD:S000000859|SGD:S000001313|TAIR:locus:2092374) /// 0005829 // cytosol (PMID:21873635 [IBA] PANTHER:PTN000211014|RGD:70940|SGD:S000000859|UniProtKB:P0AF93)	0019239 // deaminase activity (PMID:21873635 [IBA] PANTHER:PTN000211014|TAIR:locus:2092374|UniProtKB:P0AF93|UniProtKB:P52758|UniProtKB:Q7CP78)	UK114	67.5888	90.7252	84.4146	82.7913	90.8033	83.2647	62.3664	45.8043	42.0032	48.4147	43.8806	52.2384	49.1179	1051	1674	1458	1348	1731	1452.4	1032	921	724	892	655	804	838	411.203	0.352732	1
CG43291	3R	complement(14234984..14244677)	FBgn0262983	1.94189	2.02743	0.00228028	1	0008150 // biological_process (FB:FBrf0159398|GO_REF:0000015 [ND])	0005575 // cellular_component (FB:FBrf0159398|GO_REF:0000015 [ND])	0003674 // molecular_function (FB:FBrf0159398|GO_REF:0000015 [ND])		1.40232	1.6576	2.70538	2.08718	1.85694	1.94189	1.14665	0.732377	1.6101	1.04522	0.986549	1.288	1.13482	77	108	165	120	125	119	67	52	98	68	52	70	67.8333	48.6061	0.515157	0
CG30091	2R	15680545..15682477	FBgn0050091	11.9387	2.02163	0.000211086	0.0652254	0006508 // proteolysis (FB:FBrf0174215|GO_REF:0000002 [IEA] InterPro:IPR001254|InterPro:IPR001314|InterPro:IPR018114)		0004252 // serine-type endopeptidase activity (FB:FBrf0240739|PMID:30367934 [ISM]) /// 0004252 // serine-type endopeptidase activity (FB:FBrf0174215|GO_REF:0000002 [IEA] InterPro:IPR001254|InterPro:IPR001314|InterPro:IPR018114)		11.6916	17.0315	11.3033	9.02634	10.6409	11.9387	10.5482	6.09994	6.86314	5.77088	5.20244	7.45046	6.98918	501	866	538	405	559	573.8	481	338	326	293	214	316	328	260.729	0.568063	0
CG16926	2R	complement(19500295..19501418)	FBgn0040732	267.836	2.01796	1.19756e-05	0.00154157					217.62	233.513	262.879	275.304	349.863	267.836	174.19	172.696	109.819	174.032	170.977	163.109	160.804	5431	6915	7287	7194	10704	7506.2	4626	5573	3038	5146	4096	4029	4418	2840.11	0.462352	1
Idgf5	2R	18393666..18395282	FBgn0064237	21.3374	2.01645	4.56886e-06	0.000438611	0042060 // wound healing (FB:FBrf0230884|PMID:26838602 [IMP]) /// 0005975 // carbohydrate metabolic process (FB:FBrf0174215|GO_REF:0000002 [IEA] InterPro:IPR001223|InterPro:IPR013781) /// 0006032 // chitin catabolic process (PMID:21873635 [IBA] FB:FBgn0022700|FB:FBgn0034582|FB:FBgn0038180|MGI:MGI:1932052|PANTHER:PTN000126545|RGD:1303058|TAIR:locus:2134025|UniProtKB:A0A072UR65|UniProtKB:A0A072VEP0…	0005737 // cytoplasm (PMID:21873635 [IBA] MGI:MGI:1340899|PANTHER:PTN001341036|ZFIN:ZDB-GENE-030131-9279) /// 0005576 // extracellular region (PMID:21873635 [IBA] FB:FBgn0013763|FB:FBgn0020415|FB:FBgn0022700|FB:FBgn0022702|FB:FBgn0034582|FB:FBgn0038180|MGI:MGI:106661|PANTHER:PTN000126545|RGD:1303058|RGD:620874|UniProtKB:P36222|UniProtKB:Q13231|UniProtKB:Q9BZP6) /// 0005576 // extracellular region…	0008084 // imaginal disc growth factor receptor binding (FB:FBrf0106744|PMID:9847235 [IDA]) /// 0008061 // chitin binding (PMID:21873635 [IBA] FB:FBgn0013763|FB:FBgn0022700|FB:FBgn0038180|PANTHER:PTN000126545|UniProtKB:P36222|UniProtKB:Q15782) /// 0004568 // chitinase activity (PMID:21873635 [IBA] FB:FBgn0022700|FB:FBgn0034582|FB:FBgn0038180|MGI:MGI:1932052|PANTHER:PTN000126545|RGD:1303058|TAIR:l…	Imaginal disc growth factor 5	13.9333	24.2145	24.4033	23.331	20.8046	21.3374	13.9072	11.7494	12.9248	11.4496	11.1254	14.5279	12.614	531	1095	1033	931	972	912.4	564	579	546	517	407	548	526.833	284.314	0.361543	1
mthl6	3L	7485967..7487918	FBgn0035789	1.74048	2.01554	0.00373384	1	0007166 // cell surface receptor signaling pathway (FB:FBrf0174215|GO_REF:0000002 [IEA] InterPro:IPR017981) /// 0008340 // determination of adult lifespan (FB:FBrf0212479|GO_REF:0000024 [ISS] UniProtKB:O97148) /// 0007186 // G-protein coupled receptor signaling pathway (FB:FBrf0129744|PMID:10908591 [ISS] FB:FBgn0023000) /// 0007186 // G-protein coupled receptor signaling pathway (FB:FBrf0202953|G…	0016021 // integral component of membrane (FB:FBrf0129744|PMID:10908591 [ISS] FB:FBgn0023000) /// 0016021 // integral component of membrane (FB:FBrf0202953|GO_REF:0000024 [ISS] FB:FBgn0023000)	0004930 // G-protein coupled receptor activity (FB:FBrf0202953|GO_REF:0000024 [ISS] FB:FBgn0023000) /// 0004930 // G-protein coupled receptor activity (FB:FBrf0129744|PMID:10908591 [ISS] FB:FBgn0023000)	methuselah-like 6	2.05702	2.08027	1.85194	1.54852	1.16467	1.74048	1.02336	0.823467	1.0261	0.980394	0.806729	1.49146	1.02525	85	102	85	67	59	79.6	45	44	47	48	32	61	46.1667	26.1882	0.413449	0
CG33459	2R	16488053..16489182	FBgn0053459	16.6133	2.01275	3.73349e-05	0.00623493	0006508 // proteolysis (FB:FBrf0174215|GO_REF:0000002 [IEA] InterPro:IPR001254|InterPro:IPR001314|InterPro:IPR018114)	0005615 // extracellular space (PMID:21873635 [IBA] PANTHER:PTN000669108|RGD:3411|RGD:628678|UniProtKB:P00740)	0004252 // serine-type endopeptidase activity (FB:FBrf0240739|PMID:30367934 [ISM]) /// 0004252 // serine-type endopeptidase activity (FB:FBrf0174215|GO_REF:0000002 [IEA] InterPro:IPR001254|InterPro:IPR001314|InterPro:IPR018114)		17.2966	20.4364	17.1178	14.1416	14.0739	16.6133	11.2528	8.69625	12.4676	7.20857	7.95856	10.8407	9.73741	403	565	443	345	402	431.6	279	262	322	199	178	250	248.333	135.136	0.403381	0
CG30090	2R	15689826..15691014	FBgn0050090	3.61215	2.00574	0.00666466	1	0006508 // proteolysis (FB:FBrf0174215|GO_REF:0000002 [IEA] InterPro:IPR001254|InterPro:IPR001314|InterPro:IPR018114)		0004252 // serine-type endopeptidase activity (FB:FBrf0240739|PMID:30367934 [ISM]) /// 0004252 // serine-type endopeptidase activity (FB:FBrf0174215|GO_REF:0000002 [IEA] InterPro:IPR001254|InterPro:IPR001314|InterPro:IPR018114)		2.51314	2.41579	3.85346	4.53779	4.74057	3.61215	1.99264	2.76346	2.40889	1.49138	1.92262	2.3804	2.1599	64	73	109	121	148	103	54	91	68	45	47	60	60.8333	51.6969	0.616546	0
CG34253	3L	complement(18086674..18087320)	FBgn0085282	68.6573	1.99628	0.00072766	0.400213					38.6612	38.5244	78.2969	89.5597	98.2444	68.6573	28.7142	57.2898	28.955	51.0996	44.8343	41.1895	42.0137	477	564	1073	1157	1486	951.4	377	914	396	747	531	503	578	634.771	0.810538	0
CG6762	X	17856974..17858610	FBgn0030876	172.126	1.99494	4.05751e-06	0.000365176	0055114 // oxidation-reduction process (FB:FBrf0174215|GO_REF:0000002 [IEA] InterPro:IPR016692) /// 0034599 // cellular response to oxidative stress (PMID:21873635 [IBA] PANTHER:PTN000482398|PomBase:SPBC106.02c|SGD:S000001569)	0005737 // cytoplasm (PMID:21873635 [IBA] PANTHER:PTN000482398|UniProtKB:Q8GY89|UniProtKB:Q9BYN0)	0032542 // sulfiredoxin activity (PMID:21873635 [IBA] PANTHER:PTN000482398|PomBase:SPBC106.02c|SGD:S000001569)		123.57	156.02	176.866	192.418	211.754	172.126	122.006	115.042	66.8053	113.063	106.323	103.325	104.428	3591	5380	5709	5855	7544	5615.8	3773	4323	2152	3893	2966	2972	3346.5	2202.05	0.487899	1
Tsf1	X	18387084..18390344	FBgn0022355	99.1647	1.99231	0.000461758	0.214552	0042048 // olfactory behavior (FB:FBrf0205545|PMID:18505870 [IMP]) /// 0009620 // response to fungus (FB:FBrf0179991|PMID:15556270 [HEP])	0005576 // extracellular region (FB:FBrf0180365|PMID:15466469 [HDA]) /// 0005615 // extracellular space (FB:FBrf0174215|GO_REF:0000002 [IEA] InterPro:IPR016357) /// 0005886 // plasma membrane (FB:FBrf0215446|PMID:19317464 [HDA])		Transferrin 1	61.8667	82.6615	118.562	117.777	114.956	99.1647	82.7693	52.479	55.7129	46.9485	51.9916	66.7411	59.4404	4501	7136	9581	8972	10253	8088.6	6408	4937	4493	4047	3631	4806	4720.33	3275.38	0.489501	1
CG17283	3R	17407876..17409460	FBgn0038505	0.926778	1.99166	0.0229627	1					1.26224	1.20977	0.735317	0.921849	0.504714	0.926778	0.814029	0.382805	0.513537	0.313332	0.670355	0.625136	0.553199	51	58	33	39	25	41.2	35	20	23	15	26	25	24	20.0424	0.602895	0
Cht4	2R	complement(21065379..21067087)	FBgn0022700	3.14738	1.99046	0.0216848	1	0005975 // carbohydrate metabolic process (FB:FBrf0174215|GO_REF:0000002 [IEA] InterPro:IPR001223|InterPro:IPR001579|InterPro:IPR013781) /// 0006032 // chitin catabolic process (FB:FBrf0204132|PMID:18342251 [IDA]) /// 0006032 // chitin catabolic process (PMID:21873635 [IBA] FB:FBgn0022700|FB:FBgn0034582|FB:FBgn0038180|MGI:MGI:1932052|PANTHER:PTN000126545|RGD:1303058|TAIR:locus:2134025|UniProtKB:A…	0005576 // extracellular region (PMID:21873635 [IBA] FB:FBgn0013763|FB:FBgn0020415|FB:FBgn0022700|FB:FBgn0022702|FB:FBgn0034582|FB:FBgn0038180|MGI:MGI:106661|PANTHER:PTN000126545|RGD:1303058|RGD:620874|UniProtKB:P36222|UniProtKB:Q13231|UniProtKB:Q9BZP6) /// 0005615 // extracellular space (FB:FBrf0204132|PMID:18342251 [IDA])	0008061 // chitin binding (FB:FBrf0204132|PMID:18342251 [IDA]) /// 0004568 // chitinase activity (FB:FBrf0204132|PMID:18342251 [IDA]) /// 0008061 // chitin binding (PMID:21873635 [IBA] FB:FBgn0013763|FB:FBgn0022700|FB:FBgn0038180|PANTHER:PTN000126545|UniProtKB:P36222|UniProtKB:Q15782) /// 0004568 // chitinase activity (PMID:21873635 [IBA] FB:FBgn0022700|FB:FBgn0034582|FB:FBgn0038180|MGI:MGI:19320…	Chitinase 4	1.25169	3.23193	3.16491	4.06951	4.01886	3.14738	3.15332	1.56526	2.06618	2.62982	0.804556	1.07627	1.88257	47	144	132	160	185	133.6	126	76	86	117	29	40	79	91.6435	0.889387	0
CG8665	2L	21371227..21377995	FBgn0032945	4.83647	1.99005	0.0132835	1	0009058 // biosynthetic process (FB:FBrf0174215|GO_REF:0000002 [IEA] InterPro:IPR002376|InterPro:IPR005793) /// 0055114 // oxidation-reduction process (FB:FBrf0174215|GO_REF:0000002 [IEA] InterPro:IPR011407|InterPro:IPR015590|InterPro:IPR016160|InterPro:IPR016161|InterPro:IPR016162|InterPro:IPR016163|InterPro:IPR029510) /// 0009258 // 10-formyltetrahydrofolate catabolic process (FB:FBrf0174215|GO…	0005737 // cytoplasm (FB:FBrf0174215|GO_REF:0000002 [IEA] InterPro:IPR011407)	0016155 // formyltetrahydrofolate dehydrogenase activity (PMID:21873635 [IBA] PANTHER:PTN000916306|ZFIN:ZDB-GENE-100519-4) /// 0016742 // hydroxymethyl-, formyl- and related transferase activity (FB:FBrf0174215|GO_REF:0000002 [IEA] InterPro:IPR002376|InterPro:IPR005793) /// 0004029 // aldehyde dehydrogenase (NAD) activity (PMID:21873635 [IBA] FB:FBgn0012036|MGI:MGI:1861722|PANTHER:PTN000192421|RG…		4.40563	8.58428	4.92145	2.61551	3.6555	4.83647	4.53678	1.07989	3.61316	1.65361	2.62741	3.56527	2.84602	407	941	505	253	414	504	446	129	370	181	233	326	280.833	381	0.945916	0
CG9119	3L	complement(1203316..1204795)	FBgn0035189	9.8603	1.98955	0.00250417	1	0008150 // biological_process (FB:FBrf0159398|GO_REF:0000015 [ND])	0005575 // cellular_component (FB:FBrf0159398|GO_REF:0000015 [ND]) /// 0005634 // nucleus (FB:FBrf0174215|GO_REF:0000002 [IEA] InterPro:IPR015021)	0016788 // hydrolase activity, acting on ester bonds (FB:FBrf0220800|PMID:16522806 [ISS] HGNC:30204) /// 0008270 // zinc ion binding (FB:FBrf0220800|PMID:16522806 [ISS] HGNC:30204)		10.4221	12.8748	9.84927	9.21167	6.94364	9.8603	9.8547	2.95363	5.60624	3.87908	5.96804	6.80181	5.84391	322	472	338	298	263	338.6	324	118	192	142	177	208	193.5	151.669	0.607221	0
CG30288	2R	complement(21519243..21520393)	FBgn0050288	8.18152	1.98703	0.000236075	0.0766007	0006508 // proteolysis (PMID:21873635 [IBA] FB:FBgn0000533|MGI:MGI:2149951|MGI:MGI:2149952|MGI:MGI:96942|MGI:MGI:96943|PANTHER:PTN001207268|RGD:735142|UniProtKB:Q8NF86)	0005615 // extracellular space (PMID:21873635 [IBA] FB:FBgn0000533|MGI:MGI:2149951|MGI:MGI:2149952|MGI:MGI:2661234|MGI:MGI:2681414|MGI:MGI:96943|PANTHER:PTN001207268|UniProtKB:Q9NAS8|UniProtKB:Q9NAS9)	0004252 // serine-type endopeptidase activity (FB:FBrf0240739|PMID:30367934 [ISM]) /// 0004252 // serine-type endopeptidase activity (PMID:21873635 [IBA] FB:FBgn0000533|MGI:MGI:1916698|PANTHER:PTN001207268|RGD:735142|UniProtKB:Q8NF86)		7.39854	9.59253	9.84498	8.03651	6.03502	8.18152	5.69193	4.6842	5.28091	3.6025	3.55724	6.36602	4.8638	182	280	269	207	182	224	149	149	144	105	84	155	131	76.6268	0.434788	0
Fbp1	3L	complement(14094589..14098053)	FBgn0000639	7848.04	1.97712	0.000289644	0.102971	0008150 // biological_process (FB:FBrf0159398|GO_REF:0000015 [ND])	0005575 // cellular_component (FB:FBrf0159398|GO_REF:0000015 [ND])	0003674 // molecular_function (FB:FBrf0159398|GO_REF:0000015 [ND])	Fat body protein 1	6656.67	7192.97	8025.68	7987.3	9377.6	7848.04	4463.6	6283.16	3930.24	5389.91	4028.4	4606.19	4783.58	587974	753892	787399	738718	1015455	776688	419554	717637	384812	564082	341566	402700	471725	295981	0.499373	1
CG10764	2R	17453399..17455729	FBgn0034221	11.7113	1.97273	0.000144171	0.0361869	0006508 // proteolysis (FB:FBrf0155784|PMID:12568721 [ISM]) /// 0006508 // proteolysis (FB:FBrf0174215|GO_REF:0000002 [IEA] InterPro:IPR001254|InterPro:IPR001314|InterPro:IPR018114) /// 0035207 // negative regulation of hemocyte proliferation (FB:FBrf0210131|PMID:20168330 [IGI] FB:FBgn0004864)		0004252 // serine-type endopeptidase activity (FB:FBrf0240739|PMID:30367934 [ISM]) /// 0004252 // serine-type endopeptidase activity (FB:FBrf0155784|PMID:12568721 [ISM]) /// 0004252 // serine-type endopeptidase activity (FB:FBrf0174215|GO_REF:0000002 [IEA] InterPro:IPR001254|InterPro:IPR001314|InterPro:IPR018114)		13.43	11.7071	9.2241	11.0191	13.176	11.7113	9.84482	9.38671	5.20432	7.26444	5.40872	5.57202	7.11351	582	602	444	500	700	565.6	454	526	250	373	225	239	344.5	224.98	0.541382	0
CG9837	3R	complement(8807679..8813579)	FBgn0037635	11.4885	1.96537	6.22112e-06	0.000659439					11.9378	10.6237	10.3466	10.9332	13.6013	11.4885	8.70668	8.85316	5.37137	7.13053	6.40366	5.71552	7.03015	804	849	774	771	1123	864.2	624	771	401	569	414	381	526.667	303.384	0.466264	0
pug	3R	10696534..10703316	FBgn0020385	67.3317	1.95698	0.000418919	0.186276	0009113 // purine nucleobase biosynthetic process (PMID:21873635 [IBA] PANTHER:PTN001598237|PomBase:SPBC839.16|SGD:S000003436) /// 0055114 // oxidation-reduction process (FB:FBrf0174215|GO_REF:0000002 [IEA] InterPro:IPR000672|InterPro:IPR020630|InterPro:IPR020631|InterPro:IPR020867) /// 0009257 // 10-formyltetrahydrofolate biosynthetic process (PMID:21873635 [IBA] MGI:MGI:1342005|PANTHER:PTN00159…	0005737 // cytoplasm (FB:FBrf0105915|PMID:9832531 [IDA]) /// 0005737 // cytoplasm (PMID:21873635 [IBA] FB:FBgn0020385|MGI:MGI:1924836|PANTHER:PTN001598237|SGD:S000000288|TAIR:locus:2008101|UniProtKB:P11586|UniProtKB:Q6UB35|dictyBase:DDB_G0290397)	0004488 // methylenetetrahydrofolate dehydrogenase (NADP+) activity (PMID:21873635 [IBA] PANTHER:PTN001598237|PomBase:SPBC839.16|SGD:S000000288|SGD:S000003436) /// 0004329 // formate-tetrahydrofolate ligase activity (PMID:21873635 [IBA] MGI:MGI:1342005|PANTHER:PTN001598237|PomBase:SPBC839.16|SGD:S000000288|SGD:S000003436|UniProtKB:Q6UB35) /// 0004488 // methylenetetrahydrofolate dehydrogenase (NA…	pugilist	34.4503	54.0299	77.0472	81.6888	89.4423	67.3317	40.5916	43.1311	29.8792	47.1379	42.0516	47.4783	41.7116	3057	5689	7594	7590	9730	6732	3833	4949	2939	4956	3582	4170	4071.5	3295.64	0.566482	1
CG5162	X	17215304..17217365	FBgn0030828	2.9882	1.95461	0.00384263	1	0016042 // lipid catabolic process (PMID:21873635 [IBA] MGI:MGI:1336202|MGI:MGI:96820|PANTHER:PTN000176726|RGD:3009|RGD:3017|RGD:620793|UniProtKB:P06858|UniProtKB:P11150|UniProtKB:P11151|UniProtKB:P54317|UniProtKB:Q6XZB0|UniProtKB:Q8WWY8) /// 0016042 // lipid catabolic process (FB:FBrf0202953|GO_REF:0000024 [ISS] MGI:MGI:96820) /// 0032504 // multicellular organism reproduction (FB:FBrf0205571|PM…	0005615 // extracellular space (FB:FBrf0205571|PMID:18666829 [HDA]) /// 0005615 // extracellular space (PMID:21873635 [IBA] MGI:MGI:96216|MGI:MGI:96820|PANTHER:PTN000176726|RGD:1310740|RGD:3009|RGD:3017|RGD:3360|RGD:620792|RGD:620793|UniProtKB:P06858|UniProtKB:P11150|UniProtKB:P11151|UniProtKB:P16233|UniProtKB:P54317|UniProtKB:Q6XZB0|UniProtKB:Q8WWY8|UniProtKB:Q9Y5X9)	0016298 // lipase activity (PMID:21873635 [IBA] MGI:MGI:1336202|MGI:MGI:1341803|MGI:MGI:1934677|MGI:MGI:96216|MGI:MGI:96820|MGI:MGI:97722|PANTHER:PTN000176726|RGD:3009|RGD:3017|RGD:3360|RGD:620792|RGD:620793|UniProtKB:P06858|UniProtKB:P11150|UniProtKB:P11151|UniProtKB:P16233|UniProtKB:P54317|UniProtKB:Q6XZB0|UniProtKB:Q8WWY8|UniProtKB:Q9Y5X9) /// 0052689 // carboxylic ester hydrolase activity (FB…		1.74008	2.30751	4.63067	3.15262	3.11013	2.9882	1.34663	1.56337	1.98532	2.00855	1.59945	2.45609	1.82657	68	107	201	129	149	130.8	56	79	86	93	60	95	78.1667	66.0831	0.590957	0
Mal-A6	2R	8465158..8467595	FBgn0050360	40.2124	1.95029	0.000319813	0.120869	0005975 // carbohydrate metabolic process (FB:FBrf0174215|GO_REF:0000002 [IEA] InterPro:IPR006047|InterPro:IPR006589|InterPro:IPR013781)		0032450 // maltose alpha-glucosidase activity (FB:FBrf0202953|GO_REF:0000024 [ISS] UniProtKB:P38158)	Maltase A6	20.8728	29.8564	48.7909	54.5702	46.9717	40.2124	20.9501	23.4647	17.4244	28.7732	28.8612	30.3956	24.9782	1219	2069	3165	3337	3363	2630.6	1302	1772	1128	1991	1618	1757	1594.67	1274.63	0.564091	0
CG7328	3L	complement(20139210..20140607)	FBgn0036942	4.79528	1.94934	0.00033313	0.131914	0010043 // response to zinc ion (PMID:21873635 [IBA] PANTHER:PTN001634026|RGD:2966) /// 0046835 // carbohydrate phosphorylation (FB:FBrf0202953|GO_REF:0000024 [ISS] HGNC:6315) /// 0006000 // fructose metabolic process (PMID:21873635 [IBA] MGI:MGI:1096353|PANTHER:PTN001634026|RGD:2966) /// 0070873 // regulation of glycogen metabolic process (PMID:21873635 [IBA] MGI:MGI:1096353|PANTHER:PTN001634026…	0005737 // cytoplasm (FB:FBrf0202953|GO_REF:0000024 [ISS] HGNC:6315) /// 0005737 // cytoplasm (PMID:21873635 [IBA] MGI:MGI:1096353|PANTHER:PTN001634026|UniProtKB:P50053)	0019200 // carbohydrate kinase activity (PMID:21873635 [IBA] MGI:MGI:1096353|PANTHER:PTN002454094|RGD:2966|UniProtKB:P37647|UniProtKB:P45543|UniProtKB:P50053) /// 0004454 // ketohexokinase activity (PMID:21873635 [IBA] MGI:MGI:1096353|PANTHER:PTN001634026|RGD:2966|UniProtKB:P50053) /// 0008865 // fructokinase activity (FB:FBrf0202953|GO_REF:0000024 [ISS] HGNC:6315) /// 0004454 // ketohexokinase a…		4.09683	5.43905	5.40626	4.50222	4.53203	4.79528	3.77077	2.30025	2.55674	2.84195	2.71855	3.48708	2.94589	146	230	214	168	198	191.2	143	106	101	120	93	123	114.333	52.1686	0.336361	0
CG9269	3R	13615917..13616492	FBgn0038161	10.571	1.94423	0.000575091	0.295597	0008150 // biological_process (FB:FBrf0159398|GO_REF:0000015 [ND])	0005575 // cellular_component (FB:FBrf0159398|GO_REF:0000015 [ND])	0003674 // molecular_function (FB:FBrf0159398|GO_REF:0000015 [ND])		10.9649	12.7993	11.2207	10.537	7.33307	10.571	8.70397	4.52953	6.08255	6.49529	5.95961	6.94964	6.45343	161	223	183	162	132	172.2	136	86	99	113	84	101	103.167	52.9814	0.382598	0
Lsd-1	3R	23763857..23766662	FBgn0039114	192.076	1.94301	0.000111442	0.0259659	0019915 // lipid storage (FB:FBrf0152090|PMID:12077142 [IEP]) /// 0034389 // lipid particle organization (FB:FBrf0212228|PMID:21035762 [IMP]) /// 0006642 // triglyceride mobilization (FB:FBrf0219622|PMID:22505614 [IMP]) /// 0006869 // lipid transport (FB:FBrf0152090|PMID:12077142 [IEP]) /// 1990044 // protein localization to lipid particle (FB:FBrf0219622|PMID:22505614 [IMP]) /// 0034389 // lipid…	0032994 // protein-lipid complex (FB:FBrf0205284|PMID:18342616 [IDA]) /// 0005811 // lipid particle (FB:FBrf0219622|PMID:22505614 [IDA]) /// 0005811 // lipid particle (FB:FBrf0212228|PMID:21035762 [IDA]) /// 0005811 // lipid particle (FB:FBrf0152090|PMID:12077142 [IDA])		Lipid storage droplet-1	177.229	219.613	200.193	169.51	193.838	192.076	136.02	111.907	114.727	119.445	102.415	122.5	117.836	8855	13020	11110	8868	11873	10745.2	7232	7230	6354	7071	4912	6058	6476.17	2757.91	0.312418	1
CG8550	2R	12471915..12474021	FBgn0033742	8.66313	1.94248	0.00228028	1					6.68393	8.88084	10.7612	9.44179	7.5479	8.66313	6.24604	2.6061	4.01427	4.88696	5.74101	8.40827	5.31711	359	566	642	531	497	519	357	181	239	311	296	447	305.167	196.793	0.503968	0
Cyt-b5-r	2L	complement(16788774..16790721)	FBgn0000406	34.807	1.94111	0.000935729	0.567547	0006629 // lipid metabolic process (FB:FBrf0174215|GO_REF:0000002 [IEA] InterPro:IPR005804|InterPro:IPR012171)	0016021 // integral component of membrane (FB:FBrf0174215|GO_REF:0000002 [IEA] InterPro:IPR012171) /// 0005739 // mitochondrion (FB:FBrf0128535|PMID:10899459 [IDA]) /// 0005739 // mitochondrion (PMID:21873635 [IBA] FB:FBgn0000406|PANTHER:PTN001047707)	0020037 // heme binding (FB:FBrf0174215|GO_REF:0000002 [IEA] InterPro:IPR018506) /// 0016491 // oxidoreductase activity (FB:FBrf0174215|GO_REF:0000002 [IEA] InterPro:IPR012171)	Cytochrome b5-related	41.5213	54.378	27.1289	25.4819	25.5251	34.807	33.786	12.4506	21.9792	15.3317	22.2308	21.0768	21.1425	1648	2561	1196	1059	1242	1541.2	1427	639	967	721	847	828	904.833	890.228	0.705104	1
Karl	X	11787381..11792253	FBgn0030334	7.90825	1.93642	9.31126e-06	0.00108942	0000302 // response to reactive oxygen species (PMID:21873635 [IBA] MGI:MGI:88056|PANTHER:PTN000064702|UniProtKB:P05090) /// 0006629 // lipid metabolic process (PMID:21873635 [IBA] FB:FBgn0033799|PANTHER:PTN000064702|UniProtKB:P05090)	0005737 // cytoplasm (PMID:21873635 [IBA] PANTHER:PTN000064702|RGD:2137|TAIR:locus:2155831|UniProtKB:P05090)	0003674 // molecular_function (FB:FBrf0159398|GO_REF:0000015 [ND])	Karl	8.37738	8.9492	7.11525	7.3283	7.77115	7.90825	5.53633	5.72297	3.61672	4.86322	4.59554	5.02316	4.89299	583	739	550	534	663	613.8	410	515	279	401	307	346	376.333	170.907	0.365879	0
CG33494	3R	complement(25493481..25495161)	FBgn0053494	14.808	1.93173	3.17687e-05	0.00511836					13.8617	16.3158	15.8492	15.0477	12.9654	14.808	10.1169	7.21806	8.46178	9.47635	9.8675	9.99009	9.18845	300	419	381	341	344	357	233	202	203	243	205	214	216.667	62.3346	0.206087	0
Grd	3L	17823333..17839767	FBgn0001134	0.516951	1.93064	0.012451	1	1902476 // chloride transmembrane transport (PMID:21873635 [IBA] MGI:MGI:95623|MGI:MGI:95750|PANTHER:PTN001055382|RGD:621229|UniProtKB:O75311|UniProtKB:P14867|UniProtKB:P23415|UniProtKB:P23416|UniProtKB:P47869|UniProtKB:P48167|WB:WBGene00001591|WB:WBGene00001592) /// 0042752 // regulation of circadian rhythm (FB:FBrf0235191|PMID:28380364 [IMP]) /// 0007165 // signal transduction (PMID:21873635 [I…	0005887 // integral component of plasma membrane (PMID:21873635 [IBA] FB:FBgn0000036|FB:FBgn0000039|FB:FBgn0003011|FB:FBgn0015519|FB:FBgn0028875|FB:FBgn0032151|FB:FBgn0037950|FB:FBgn0086778|FB:FBgn0266347|MGI:MGI:106213|MGI:MGI:1861899|MGI:MGI:87885|MGI:MGI:87887|MGI:MGI:87888|MGI:MGI:87889|MGI:MGI:87890|MGI:MGI:87891|MGI:MGI:87893|MGI:MGI:87895|MGI:MGI:95623|MGI:MGI:95624|MGI:MGI:95750|PANTHER:P…	0015276 // ligand-gated ion channel activity (FB:FBrf0073298|PMID:8189252 [ISS]) /// 0022851 // GABA-gated chloride ion channel activity (FB:FBrf0179227|PMID:15148245 [IDA]) /// 0004890 // GABA-A receptor activity (FB:FBrf0179227|PMID:15148245 [IDA]) /// 0016933 // extracellular-glycine-gated ion channel activity (FB:FBrf0073298|PMID:8189252 [ISS]) /// 0005261 // cation channel activity (FB:FBrf0…	Glycine receptor	0.462533	0.535976	0.720057	0.441738	0.42445	0.516951	0.226381	0.283178	0.356415	0.227719	0.41157	0.428366	0.322271	48	66	83	48	54	59.8	25	38	41	28	41	44	36.1667	22.6888	0.464454	0
CG46302	2R	854814..855571	FBgn0284080	2.23374	1.92403	0.0199046	1					2.82978	3.13298	1.54858	1.80171	1.85566	2.23374	0.83426	1.84513	1.30145	1.77954	1.56065	0.953	1.379	51	67	31	34	41	44.8	16	43	26	38	27	17	27.8333	25.5086	0.717798	0
CG6415	2L	10703621..10704930	FBgn0032287	25.2959	1.92223	0.000125375	0.0299646	0006546 // glycine catabolic process (FB:FBrf0159903|GO_REF:0000110 [ISS] UniProtKB:P48728) /// 0019464 // glycine decarboxylation via glycine cleavage system (PMID:21873635 [IBA] PANTHER:PTN002464725|UniProtKB:P28337|UniProtKB:P48728)	0005960 // glycine cleavage complex (FB:FBrf0159903|GO_REF:0000110 [ISS] UniProtKB:P48728) /// 0005739 // mitochondrion (PMID:21873635 [IBA] PANTHER:PTN000354060|TAIR:locus:2008900|UniProtKB:P25285|UniProtKB:P48728)	0004047 // aminomethyltransferase activity (PMID:21873635 [IBA] PANTHER:PTN002464725|UniProtKB:P28337|UniProtKB:P48728) /// 0004047 // aminomethyltransferase activity (FB:FBrf0159903|GO_REF:0000110 [ISS] UniProtKB:P48728)		20.9281	30.5027	30.2762	24.5882	20.1843	25.2959	17.7558	9.82212	14.6468	13.3861	15.7402	22.3453	15.616	669	1157	1075	823	791	903	604	406	519	507	483	707	537.667	309.399	0.42133	0
Sh	X	complement(17924307..18063247)	FBgn0003380	2.22135	1.91602	0.00296301	1	0006813 // potassium ion transport (FB:FBrf0127201|PMID:10798390 [TAS]) /// 0007619 // courtship behavior (FB:FBrf0131304|PMID:11092827 [TAS]) /// 0071805 // potassium ion transmembrane transport (PMID:21873635 [IBA] MGI:MGI:102663|MGI:MGI:1336181|MGI:MGI:96654|MGI:MGI:96659|MGI:MGI:96666|PANTHER:PTN000164970|RGD:2949|RGD:2950|RGD:2951|RGD:2952|RGD:2953|RGD:2954|RGD:2955|RGD:62083|RGD:621349|RGD:…	0008076 // voltage-gated potassium channel complex (FB:FBrf0127201|PMID:10798390 [TAS]) /// 0016021 // integral component of membrane (PMID:21873635 [IBA] FB:FBgn0003380|FB:FBgn0033494|MGI:MGI:96654|MGI:MGI:96659|PANTHER:PTN000164970|RGD:2949|RGD:2950|RGD:2951|RGD:2952|RGD:2953|RGD:62083|RGD:621503|RGD:621504|RGD:628829|RGD:68393|RGD:68394|RGD:69222|UniProtKB:O43525|UniProtKB:O43526|UniProtKB:P16…	0005251 // delayed rectifier potassium channel activity (PMID:21873635 [IBA] MGI:MGI:96654|PANTHER:PTN000898862|RGD:2949|RGD:2950|RGD:2951|RGD:2953|RGD:62083|UniProtKB:P17658|UniProtKB:P22460|UniProtKB:Q09470|WB:WBGene00014261) /// 0005249 // voltage-gated potassium channel activity (FB:FBrf0127201|PMID:10798390 [TAS]) /// 0022843 // voltage-gated cation channel activity (FB:FBrf0214089|PMID:2105…	Shaker	3.85293	3.00812	1.32957	1.48019	1.43592	2.22135	2.36039	1.32773	1.19733	1.17448	1.1108	1.01228	1.36383	2215	2052	849	891	1012	1403.8	1444	987	763	800	613	576	863.833	991.211	0.848549	0
CG33226	2R	complement(21538250..21539293)	FBgn0069056	3.37134	1.91544	0.00224912	1	0006508 // proteolysis (PMID:21873635 [IBA] FB:FBgn0000533|MGI:MGI:2149951|MGI:MGI:2149952|MGI:MGI:96942|MGI:MGI:96943|PANTHER:PTN001207268|RGD:735142|UniProtKB:Q8NF86)	0005615 // extracellular space (PMID:21873635 [IBA] FB:FBgn0000533|MGI:MGI:2149951|MGI:MGI:2149952|MGI:MGI:2661234|MGI:MGI:2681414|MGI:MGI:96943|PANTHER:PTN001207268|UniProtKB:Q9NAS8|UniProtKB:Q9NAS9)	0004252 // serine-type endopeptidase activity (FB:FBrf0240739|PMID:30367934 [ISM]) /// 0004252 // serine-type endopeptidase activity (PMID:21873635 [IBA] FB:FBgn0000533|MGI:MGI:1916698|PANTHER:PTN001207268|RGD:735142|UniProtKB:Q8NF86)		2.72234	3.83631	3.49559	3.70813	3.09431	3.37134	2.13886	2.27789	2.05331	2.29765	1.99913	1.84867	2.10258	61	102	87	87	85	84.4	51	66	51	61	43	41	52.1667	24.5645	0.362842	0
Gbp3	3R	22977270..22978164	FBgn0039031	95.38	1.91515	0.000256914	0.0856413	0007165 // signal transduction (FB:FBrf0217467|PMID:22355724 [ISS] FB:FBgn0034199)	0005575 // cellular_component (FB:FBrf0159398|GO_REF:0000015 [ND])	0005125 // cytokine activity (FB:FBrf0217467|PMID:22355724 [ISS] FB:FBgn0034199)	Growth-blocking peptide 3	110.497	134.456	76.3963	75.8926	79.6575	95.38	94.1161	50.8785	48.2403	50.4214	54.0617	56.9484	59.1111	2521	3640	1936	1813	2228	2427.6	2285	1501	1220	1363	1184	1286	1473.17	1144.53	0.581809	0
Cyp6a18	3R	27478675..27482904	FBgn0039519	6.82872	1.90525	9.58519e-05	0.0205123	0055114 // oxidation-reduction process (FB:FBrf0174215|GO_REF:0000002 [IEA] InterPro:IPR001128|InterPro:IPR002401|InterPro:IPR017972)		0020037 // heme binding (FB:FBrf0174215|GO_REF:0000002 [IEA] InterPro:IPR001128|InterPro:IPR002401) /// 0016705 // oxidoreductase activity, acting on paired donors, with incorporation or reduction of molecular oxygen (FB:FBrf0174215|GO_REF:0000002 [IEA] InterPro:IPR001128|InterPro:IPR002401|InterPro:IPR017972) /// 0005506 // iron ion binding (FB:FBrf0174215|GO_REF:0000002 [IEA] InterPro:IPR001128…	Cyp6a18	6.91273	8.9724	7.18035	6.5211	4.55702	6.82872	5.34707	2.89481	3.53809	4.55632	4.26197	4.92213	4.2534	735	1132	848	726	594	807	605	398	417	574	435	518	491.167	289.778	0.42843	0
CG10184	3R	complement(23602507..23605495)	FBgn0039094	6.60996	1.90449	0.0018262	1					6.0465	7.73056	8.47089	5.43664	5.36522	6.60996	6.34724	2.60034	3.27285	3.03704	4.42458	5.09575	4.12963	205	311	319	193	223	250.2	229	114	123	122	144	171	150.5	103.824	0.53053	0
MESK4	3R	16988814..16990419	FBgn0043069	28.4857	1.90225	0.0369604	1		0005575 // cellular_component (FB:FBrf0159398|GO_REF:0000015 [ND])	0003674 // molecular_function (FB:FBrf0159398|GO_REF:0000015 [ND])	Misexpression suppressor of KSR 4	29.685	45.2131	18.3945	20.6208	28.5151	28.4857	43.6024	11.1522	8.08629	16.5989	6.83844	19.9233	17.7003	1126	2035	775	819	1326	1216.2	1760	547	340	746	249	748	731.667	1054.42	1.16306	0
CG34280	3R	complement(17403272..17403718)	FBgn0085309	3.62025	1.89945	0.0224324	1	0008150 // biological_process (FB:FBrf0159398|GO_REF:0000015 [ND])	0005575 // cellular_component (FB:FBrf0159398|GO_REF:0000015 [ND])	0003674 // molecular_function (FB:FBrf0159398|GO_REF:0000015 [ND])		4.79924	4.04457	2.5361	3.48742	3.23393	3.62025	3.23539	1.61369	2.2589	2.46554	2.49977	1.58113	2.27574	46	46	27	35	38	38.4	33	20	24	28	23	15	23.8333	14.2611	0.470737	0
CG13795	2L	complement(7723045..7726298)	FBgn0031937	13.2661	1.89217	1.09299e-05	0.00134438	0006810 // transport (PMID:21873635 [IBA] FB:FBgn0034911|MGI:MGI:1270850|PANTHER:PTN000177662|RGD:620788|RGD:628737) /// 0006836 // neurotransmitter transport (FB:FBrf0193583|PMID:16916974 [ISM]) /// 0006836 // neurotransmitter transport (FB:FBrf0200993|PMID:17443808 [ISS] FB:FBgn0034136)	0016021 // integral component of membrane (FB:FBrf0193583|PMID:16916974 [ISM]) /// 0016021 // integral component of membrane (FB:FBrf0174215|GO_REF:0000002 [IEA] InterPro:IPR000175) /// 0005886 // plasma membrane (PMID:21873635 [IBA] FB:FBgn0035969|FB:FBgn0039915|MGI:MGI:1336891|MGI:MGI:1336892|MGI:MGI:95627|MGI:MGI:95760|PANTHER:PTN000177662|RGD:3714|RGD:3715|RGD:620533|RGD:621822|UniProtKB:P316…	0005326 // neurotransmitter transporter activity (FB:FBrf0200993|PMID:17443808 [ISS] FB:FBgn0034136) /// 0005328 // neurotransmitter:sodium symporter activity (FB:FBrf0193583|PMID:16916974 [ISM]) /// 0005328 // neurotransmitter:sodium symporter activity (FB:FBrf0174215|GO_REF:0000002 [IEA] InterPro:IPR037272)		10.8	15.5841	15.9416	13.3129	10.6919	13.2661	9.24916	7.18675	8.52518	6.74363	7.8821	10.3406	8.32123	688	1178	1128	888	835	943.4	627	592	602	509	482	652	577.333	272.913	0.334496	0
mt:CoIII	mitochondrion_genome	4736..5524	FBgn0013676	4895.4	1.87609	0.024311	1	0006123 // mitochondrial electron transport, cytochrome c to oxygen (PMID:21873635 [IBA] PANTHER:PTN001685539|PomBase:SPMIT.04|SGD:S000007283) /// 0009060 // aerobic respiration (PMID:21873635 [IBA] PANTHER:PTN000149995|SGD:S000007283|UniProtKB:P0ABJ3)	0005739 // mitochondrion (PMID:21873635 [IBA] PANTHER:PTN001685539|SGD:S000007283|UniProtKB:P18945) /// 0016020 // membrane (FB:FBrf0174215|GO_REF:0000002 [IEA] InterPro:IPR000298|InterPro:IPR013833|InterPro:IPR024791|InterPro:IPR035973)	0004129 // cytochrome-c oxidase activity (PMID:21873635 [IBA] PANTHER:PTN000149995|SGD:S000007283) /// 0015453 // oxidoreduction-driven active transmembrane transporter activity (PMID:21873635 [IBA] PANTHER:PTN000149995|UniProtKB:P0ABJ3) /// 0009055 // electron carrier activity (PMID:21873635 [IBA] PANTHER:PTN000149995|PomBase:SPMIT.04|UniProtKB:P0ABJ3)	mitochondrial Cytochrome c oxidase subunit III	7737.47	7378.41	3132.51	3339.41	2889.22	4895.4	6465.24	2129.07	2436.13	2176.15	2705.49	2457.38	3061.58	155623	176091	69981	70327	71240	108652	138376	55372	54313	51859	52235	48920	66845.8	87834.7	1.01052	0
Mal-B2	2L	11849958..11852881	FBgn0032382	17.1707	1.87176	0.000128097	0.0311231	0005975 // carbohydrate metabolic process (FB:FBrf0174215|GO_REF:0000002 [IEA] InterPro:IPR006047|InterPro:IPR006589|InterPro:IPR013781)		0032450 // maltose alpha-glucosidase activity (FB:FBrf0202953|GO_REF:0000024 [ISS] UniProtKB:P38158)	Maltase B2	11.4417	13.491	22.3769	21.3074	17.2365	17.1707	10.3719	8.95263	10.7932	12.0318	11.6735	12.0705	10.9822	679	950	1475	1324	1254	1136.4	655	687	710	846	665	709	712	388.588	0.378326	0
CG34155	3R	complement(30554554..30560199)	FBgn0083991	2.84256	1.86948	0.00843459	1					4.49353	3.25677	1.91489	1.85966	2.68795	2.84256	3.167	2.02712	1.49989	1.78249	1.15467	1.16525	1.7994	300	258	142	130	220	210	225	175	111	141	74	77	133.833	132.335	0.789985	0
CG34437	3R	28283719..28284725	FBgn0085466	10.0617	1.86574	0.000515043	0.255435	0006508 // proteolysis (FB:FBrf0174215|GO_REF:0000002 [IEA] InterPro:IPR001254|InterPro:IPR001314)		0004252 // serine-type endopeptidase activity (FB:FBrf0240739|PMID:30367934 [IKR])		7.03069	10.152	11.0871	10.3499	11.6891	10.0617	7.11187	5.57569	5.29225	6.87875	6.53108	7.60096	6.49843	157	269	275	242	320	252.6	169	161	131	182	140	168	158.5	79.6175	0.360493	0
TpnC73F	3L	17046063..17048390	FBgn0010424	631.049	1.86484	0.00384263	1	0019722 // calcium-mediated signaling (PMID:21873635 [IBA] PANTHER:PTN000549861|RGD:2257|RGD:2258|RGD:2259|TAIR:locus:2083700|TAIR:locus:2130035) /// 0000226 // microtubule cytoskeleton organization (PMID:21873635 [IBA] PANTHER:PTN000549861|PomBase:SPAC3A12.14)		0005509 // calcium ion binding (PMID:21873635 [IBA] FB:FBgn0000253|FB:FBgn0004910|MGI:MGI:1931464|MGI:MGI:2677454|PANTHER:PTN000549682|PomBase:SPAC3A12.14|RGD:2257|RGD:2258|RGD:2259|SGD:S000000313|TAIR:locus:2027488|TAIR:locus:2063245|TAIR:locus:2074780|TAIR:locus:2102340|TAIR:locus:2162326|UniProtKB:P04464|UniProtKB:P0DP23|UniProtKB:P0DP24|UniProtKB:P0DP25|UniProtKB:P25071|UniProtKB:P60204|UniPr…	Troponin C, isoform 3	805.908	891.464	536.199	478.553	443.119	631.049	613.423	336.833	331.337	366.822	341.475	409.323	399.869	21756	28556	16078	13527	14665	18916.4	17622	11758	9915	11733	8849	10937	11802.3	9311.18	0.589829	1
CG15347	X	complement(8458494..8460898)	FBgn0030040	19.4845	1.86383	0.00274003	1					14.346	13.3196	24.0071	24.6928	21.0571	19.4845	7.27376	9.02597	13.3807	11.0476	17.4355	17.2373	12.5668	354	390	658	638	637	535.4	191	288	366	323	413	421	333.667	236.564	0.539666	0
CG17224	2L	complement(3016441..3018308)	FBgn0031489	11.4964	1.85568	0.00080735	0.460997	0009116 // nucleoside metabolic process (FB:FBrf0174215|GO_REF:0000002 [IEA] InterPro:IPR000845) /// 0009166 // nucleotide catabolic process (FB:FBrf0174215|GO_REF:0000002 [IEA] InterPro:IPR010059)	0005737 // cytoplasm (FB:FBrf0174215|GO_REF:0000002 [IEA] InterPro:IPR010059)	0004850 // uridine phosphorylase activity (FB:FBrf0174215|GO_REF:0000002 [IEA] InterPro:IPR010059)		10.7213	8.25975	12.0263	11.926	14.5486	11.4964	5.86736	9.09926	7.98898	7.45314	6.0638	8.06746	7.42334	431	394	537	502	717	516.2	251	473	356	355	234	321	331.667	211.983	0.50372	0
Lsp1alpha	X	12490291..12492982	FBgn0002562	3549.95	1.85411	0.0164888	1		0005616 // larval serum protein complex (FB:FBrf0030040|PMID:410643 [IDA])		Larval serum protein 1 alpha	2557.79	4346.38	4861.87	2989.29	2994.42	3549.95	2732.86	1030.46	1980.55	2541.54	1449.27	3821.86	2259.42	171156	345108	361362	209446	245645	266543	194601	89163	146907	201504	93093	253128	163066	148723	0.712999	0
CG8093	2R	complement(15214060..15215686)	FBgn0033999	17.364	1.84904	0.000751043	0.418331	0006629 // lipid metabolic process (FB:FBrf0174215|GO_REF:0000002 [IEA] InterPro:IPR006693) /// 0032504 // multicellular organism reproduction (FB:FBrf0187652|PMID:15944345 [HEP]) /// 0006629 // lipid metabolic process (FB:FBrf0180634|PMID:15345744 [ISS])	0005615 // extracellular space (FB:FBrf0187652|PMID:15944345 [ISM])	0016788 // hydrolase activity, acting on ester bonds (FB:FBrf0174215|GO_REF:0000002 [IEA] InterPro:IPR025483) /// 0016298 // lipase activity (FB:FBrf0180634|PMID:15345744 [ISS])		11.1505	12.9901	21.3268	25.4665	15.8862	17.364	12.446	10.3205	6.96409	12.5622	14.5856	11.1637	11.3403	442	611	939	1057	772	764.2	525	529	306	590	555	438	490.5	350.264	0.533892	1
Obp83ef	3R	complement(6109642..6111034)	FBgn0046876	27.9797	1.84693	0.00276241	1	0007606 // sensory perception of chemical stimulus (FB:FBrf0214323|PMID:21527792 [ISS] FB:FBgn0020277) /// 0007608 // sensory perception of smell (PMID:21873635 [IBA] FB:FBgn0011279|FB:FBgn0034468|FB:FBgn0034470|FB:FBgn0034475|PANTHER:PTN000220814) /// 0007606 // sensory perception of chemical stimulus (FB:FBrf0141547|PMID:11729153 [ISS] UniProtKB:P34174) /// 0007606 // sensory perception of chem…	0005576 // extracellular region (FB:FBrf0214323|PMID:21527792 [ISM])	0005549 // odorant binding (FB:FBrf0151704|PMID:12213773 [ISA] UniProtKB:P34174) /// 0005549 // odorant binding (FB:FBrf0141547|PMID:11729153 [ISS] UniProtKB:P34174) /// 0005549 // odorant binding (FB:FBrf0214323|PMID:21527792 [ISS] FB:FBgn0020277)	Odorant-binding protein 83ef	31.1738	27.6295	22.1077	24.3252	34.6625	27.9797	29.0492	23.1991	10.0551	18.9613	16.0561	12.3608	18.2803	716	753	564	585	976	718.8	710	689	256	516	354	281	467.667	366.528	0.660304	0
CG14527	3R	28880792..28882945	FBgn0039613	1.90925	1.84623	0.003335	1					1.63908	2.16409	1.95115	1.75671	2.03521	1.90925	1.59162	0.999976	1.18293	1.07596	1.02449	1.564	1.23983	90	141	119	101	137	117.6	93	71	72	70	54	85	74.1667	35.6509	0.370365	0
fiz	X	complement(14906334..14909708)	FBgn0030594	35.0341	1.84593	1.64901e-05	0.00230571	0055114 // oxidation-reduction process (FB:FBrf0174215|GO_REF:0000002 [IEA] InterPro:IPR000172|InterPro:IPR007867|InterPro:IPR012132|InterPro:IPR023753) /// 0045455 // ecdysteroid metabolic process (FB:FBrf0202218|PMID:17498303 [ISS] FB:FBgn0030597) /// 0007498 // mesoderm development (FB:FBrf0138533|PMID:11486054 [IEP]) /// 0045455 // ecdysteroid metabolic process (FB:FBrf0202218|PMID:17498303 […		0016491 // oxidoreductase activity (FB:FBrf0202218|PMID:17498303 [ISS] FB:FBgn0030597) /// 0050660 // flavin adenine dinucleotide binding (FB:FBrf0174215|GO_REF:0000002 [IEA] InterPro:IPR000172|InterPro:IPR012132) /// 0016614 // oxidoreductase activity, acting on CH-OH group of donors (FB:FBrf0174215|GO_REF:0000002 [IEA] InterPro:IPR000172|InterPro:IPR007867|InterPro:IPR012132)	fezzik	37.3066	41.9573	27.0689	31.996	36.8416	35.0341	22.0936	29.2378	24.3094	20.8652	20.0627	19.4843	22.6755	2834	3782	2284	2545	3431	2975.2	1786	2872	2047	1878	1463	1465	1918.5	1141.93	0.480297	0
vsg	3L	9714324..9717716	FBgn0045823	247.402	1.84156	0.0165916	1	0007616 // long-term memory (FB:FBrf0213484|PMID:21490205 [IMP]) /// 0042127 // regulation of cell proliferation (FB:FBrf0191883|PMID:16924678 [IMP]) /// 0032504 // multicellular organism reproduction (FB:FBrf0216187|PMID:21672851 [TAS]) /// 0048149 // behavioral response to ethanol (FB:FBrf0204644|PMID:18435628 [IMP])	0035324 // female germline ring canal (FB:FBrf0217092|PMID:22135360 [IDA]) /// 0031410 // cytoplasmic vesicle (PMID:21873635 [IBA] FB:FBgn0045823|PANTHER:PTN000140840|RGD:70942|UniProtKB:Q04900) /// 0098549 // somatic ring canal (FB:FBrf0217092|PMID:22135360 [IDA]) /// 0031410 // cytoplasmic vesicle (FB:FBrf0191883|PMID:16924678 [IDA])	0003674 // molecular_function (FB:FBrf0159398|GO_REF:0000015 [ND])	visgun	378.272	369.157	158.703	158.579	172.298	247.402	291.829	142.01	119.106	138.494	127.614	132.013	158.511	21918	25381	10214	9621	12239	15874.6	17994	10640	7650	9508	7098	7571	10076.8	11375.1	0.865436	0
CG6770	2L	complement(12045343..12046118)	FBgn0032400	2309.63	1.83781	0.00797005	1					3183.53	2888.83	1742.12	1770.6	1963.06	2309.63	2536.62	1571.4	1058.49	1530.04	1145.35	1115.72	1492.94	62975	67808	38278	36674	47606	50668.2	53397	40195	23210	35861	21749	21845	32709.5	27001.7	0.671878	0
CG32107	3L	complement(12857282..12861305)	FBgn0052107	1.17619	1.83397	0.00496462	1	0008150 // biological_process (FB:FBrf0159398|GO_REF:0000015 [ND])	0005575 // cellular_component (FB:FBrf0159398|GO_REF:0000015 [ND])	0003674 // molecular_function (FB:FBrf0159398|GO_REF:0000015 [ND])		1.38827	1.36218	1.00882	1.07016	1.05153	1.17619	0.717522	0.498464	0.858792	0.694647	0.764428	1.05195	0.764301	140	163	113	113	130	131.8	77	65	96	83	74	105	83.3333	35.7087	0.336184	0
CG14990	3L	4093207..4094344	FBgn0035496	30.2262	1.83396	7.12439e-06	0.000790807	0006508 // proteolysis (PMID:21873635 [IBA] FB:FBgn0000533|MGI:MGI:2149951|MGI:MGI:2149952|MGI:MGI:96942|MGI:MGI:96943|PANTHER:PTN001207268|RGD:735142|UniProtKB:Q8NF86)	0005615 // extracellular space (PMID:21873635 [IBA] FB:FBgn0000533|MGI:MGI:2149951|MGI:MGI:2149952|MGI:MGI:2661234|MGI:MGI:2681414|MGI:MGI:96943|PANTHER:PTN001207268|UniProtKB:Q9NAS8|UniProtKB:Q9NAS9)	0004252 // serine-type endopeptidase activity (PMID:21873635 [IBA] FB:FBgn0000533|MGI:MGI:1916698|PANTHER:PTN001207268|RGD:735142|UniProtKB:Q8NF86) /// 0004252 // serine-type endopeptidase activity (FB:FBrf0240739|PMID:30367934 [IKR]) /// 0004252 // serine-type endopeptidase activity (FB:FBrf0155784|PMID:12568721 [IKR])		30.0801	35.0954	29.7168	27.225	29.0139	30.2262	25.4471	19.3287	18.7511	17.7898	17.307	19.1513	19.6292	822	1138	902	779	972	922.6	740	683	568	576	454	518	589.833	246.789	0.331924	0
Adgf-D	3R	complement(13703084..13705402)	FBgn0038172	16.1018	1.83043	3.17687e-05	0.00514652	0008284 // positive regulation of cell proliferation (FB:FBrf0149155|PMID:11904370 [IDA]) /// 0006154 // adenosine catabolic process (PMID:21873635 [IBA] FB:FBgn0036752|FB:FBgn0038172|MGI:MGI:87916|PANTHER:PTN000150817|UniProtKB:P00813|UniProtKB:P22333|UniProtKB:Q9NZK5) /// 0046103 // inosine biosynthetic process (PMID:21873635 [IBA] MGI:MGI:87916|PANTHER:PTN000150817|UniProtKB:P00813) /// 000615…	0005615 // extracellular space (FB:FBrf0149155|PMID:11904370 [IDA]) /// 0005615 // extracellular space (PMID:21873635 [IBA] FB:FBgn0036752|FB:FBgn0038172|PANTHER:PTN000150875|UniProtKB:Q9NZK5)	0004000 // adenosine deaminase activity (FB:FBrf0149155|PMID:11904370 [IDA]) /// 0004000 // adenosine deaminase activity (PMID:21873635 [IBA] FB:FBgn0036752|FB:FBgn0038172|MGI:MGI:87916|PANTHER:PTN000150817|RGD:2031|UniProtKB:P00813|UniProtKB:P22333|UniProtKB:Q8IJA9|UniProtKB:Q9NZK5|ZFIN:ZDB-GENE-040718-393)	Adenosine deaminase-related growth factor D	15.9541	18.2619	14.6481	15.7943	15.8506	16.1018	13.3926	10.3068	9.69753	9.5652	9.55142	10.4674	10.4968	656	891	669	680	799	739	586	548	442	466	377	426	474.167	180.95	0.304196	0
sPLA2	2R	7442864..7443827	FBgn0033170	16.0703	1.82816	0.000740417	0.410191	0050482 // arachidonic acid secretion (FB:FBrf0174215|GO_REF:0000002 [IEA] InterPro:IPR016090) /// 0006644 // phospholipid metabolic process (FB:FBrf0174215|GO_REF:0000002 [IEA] InterPro:IPR016090)		0047498 // calcium-dependent phospholipase A2 activity (PMID:21873635 [IBA] FB:FBgn0033170|PANTHER:PTN000956767) /// 0047498 // calcium-dependent phospholipase A2 activity (FB:FBrf0161969|PMID:12932833 [IDA])	secretory Phospholipase A2	12.0202	14.5552	19.4559	19.064	15.2561	16.0703	11.1326	6.84603	7.2423	10.9508	12.6124	14.5995	10.5639	277	398	498	460	431	412.8	273	204	185	299	279	333	262.167	141.146	0.420938	0
CG10467	3L	complement(6093204..6094747)	FBgn0035679	37.0431	1.8274	9.89203e-05	0.0216635	0033499 // galactose catabolic process via UDP-galactose (PMID:21873635 [IBA] PANTHER:PTN000009552|UniProtKB:P0A9C3) /// 0006006 // glucose metabolic process (PMID:21873635 [IBA] PANTHER:PTN000009552|UniProtKB:Q96C23)	0005576 // extracellular region (FB:FBrf0180365|PMID:15466469 [HDA])	0030246 // carbohydrate binding (FB:FBrf0174215|GO_REF:0000002 [IEA] InterPro:IPR011013|InterPro:IPR014718) /// 0004034 // aldose 1-epimerase activity (PMID:21873635 [IBA] PANTHER:PTN000009552|UniProtKB:P0A9C3|UniProtKB:Q96C23)		36.9165	46.7636	34.6313	34.5531	32.3512	37.0431	35.8133	19.3341	17.328	24.5742	21.624	26.2085	24.147	1453	2184	1514	1424	1561	1627.2	1500	984	756	1146	817	1021	1037.33	582.863	0.451535	0
CG10863	3L	complement(3941008..3942465)	FBgn0027552	44.2149	1.82413	5.03007e-06	0.000508037	0055114 // oxidation-reduction process (FB:FBrf0174215|GO_REF:0000002 [IEA] InterPro:IPR018170|InterPro:IPR020471)	0005829 // cytosol (PMID:21873635 [IBA] MGI:MGI:1929955|PANTHER:PTN000198921|RGD:2092|RGD:708428|RGD:708475|SGD:S000000353|TAIR:locus:2025936|TAIR:locus:2065639|TAIR:locus:2084505|UniProtKB:C9JRZ8|UniProtKB:O80944|UniProtKB:P15121|UniProtKB:P51857|UniProtKB:Q04828|UniProtKB:Q46857|UniProtKB:Q96JD6|UniProtKB:Q9SJV2|dictyBase:DDB_G0293850)	0016491 // oxidoreductase activity (PMID:21873635 [IBA] PANTHER:PTN000198921|RGD:708361|SGD:S000005646|TAIR:locus:2040646|UniProtKB:O60218|UniProtKB:O80944|UniProtKB:P42330|UniProtKB:Q96JD6) /// 0008106 // alcohol dehydrogenase (NADP+) activity (PMID:21873635 [IBA] MGI:MGI:1353494|MGI:MGI:1929955|PANTHER:PTN000198921|RGD:2092|RGD:708428|RGD:708475|SGD:S000001146|SGD:S000002282|SGD:S000002776|SGD:…		41.8942	57.6804	43.2631	39.3915	38.8452	44.2149	33.3772	21.2277	26.1277	27.9706	33.2856	31.6996	28.9481	1163	1900	1334	1145	1322	1372.8	986	762	804	920	887	871	871.667	387.693	0.316044	0
alpha-Est1	3R	complement(7545733..7549124)	FBgn0015568	18.6663	1.82109	1.64901e-05	0.00230861					16.1497	18.6712	19.6467	18.953	19.9107	18.6663	11.8249	9.94572	11.0852	12.9285	13.6669	14.3935	12.3075	874	1199	1181	1074	1321	1129.8	681	696	665	829	710	771	725.333	230.219	0.23462	0
Eip55E	2R	18627918..18629395	FBgn0000566	54.2667	1.81909	7.86806e-05	0.0156574	0000096 // sulfur amino acid metabolic process (FB:FBrf0064343|PMID:8253272 [NAS]) /// 0006750 // glutathione biosynthetic process (FB:FBrf0202781|PMID:18184789 [IMP]) /// 0019346 // transsulfuration (PMID:21873635 [IBA] PANTHER:PTN000211590|SGD:S000000010|SGD:S000003152|UniProtKB:P32929) /// 0019343 // cysteine biosynthetic process via cystathionine (PMID:21873635 [IBA] PANTHER:PTN000211591|SGD:…	0005737 // cytoplasm (PMID:21873635 [IBA] PANTHER:PTN000211590|SGD:S000001154|TAIR:locus:2019449)	0016846 // carbon-sulfur lyase activity (PMID:21873635 [IBA] MGI:MGI:1339968|PANTHER:PTN000211590|RGD:2443|SGD:S000000010|SGD:S000003152|TAIR:locus:2019449|UniProtKB:O05394|UniProtKB:P32929|UniProtKB:P53780|UniProtKB:P9WGB7|UniProtKB:Q5AXC9) /// 0004123 // cystathionine gamma-lyase activity (FB:FBrf0064343|PMID:8253272 [TAS]) /// 0004123 // cystathionine gamma-lyase activity (FB:FBrf0202953|GO_RE…	Ecdysone-induced protein 55E	35.8578	51.5136	60.9096	72.3696	50.6829	54.2667	33.1725	30.3783	30.2893	38.7762	42.5248	39.9018	35.8405	1351	2303	2549	2855	2341	2279.8	1330	1480	1265	1731	1538	1488	1472	727.71	0.358718	0
psh	X	complement(18484487..18486921)	FBgn0030926	4.4106	1.81906	0.00185199	1	0045752 // positive regulation of Toll signaling pathway (FB:FBrf0208605|PMID:19590012 [IMP]) /// 0045752 // positive regulation of Toll signaling pathway (FB:FBrf0207060|PMID:18724373 [IGI] FB:FBgn0039494) /// 0050832 // defense response to fungus (FB:FBrf0151487|PMID:12098703 [IMP]) /// 0006508 // proteolysis (FB:FBrf0151487|PMID:12098703 [IMP]) /// 0008592 // regulation of Toll signaling pathw…	0005576 // extracellular region (FB:FBrf0151487|PMID:12098703 [IDA])	0004252 // serine-type endopeptidase activity (FB:FBrf0240739|PMID:30367934 [ISM]) /// 0004252 // serine-type endopeptidase activity (FB:FBrf0155784|PMID:12568721 [ISM]) /// 0008233 // peptidase activity (FB:FBrf0151487|PMID:12098703 [IMP]) /// 0004252 // serine-type endopeptidase activity (FB:FBrf0151487|PMID:12098703 [IMP])	persephone	3.00474	3.85867	5.51769	4.8283	4.84359	4.4106	2.57711	2.78476	3.46364	2.67688	2.21098	3.61401	2.8879	126	192	257	212	249	207.2	115	151	161	133	89	150	133.167	79.6622	0.457032	0
Cyp9b2	2R	complement(7130277..7132139)	FBgn0015039	72.0445	1.81604	0.000674055	0.36062	0055114 // oxidation-reduction process (FB:FBrf0174215|GO_REF:0000002 [IEA] InterPro:IPR001128|InterPro:IPR002403|InterPro:IPR017972)		0004497 // monooxygenase activity (FB:FBrf0174215|GO_REF:0000002 [IEA] InterPro:IPR002403) /// 0016705 // oxidoreductase activity, acting on paired donors, with incorporation or reduction of molecular oxygen (FB:FBrf0174215|GO_REF:0000002 [IEA] InterPro:IPR001128|InterPro:IPR002403|InterPro:IPR017972) /// 0020037 // heme binding (FB:FBrf0174215|GO_REF:0000002 [IEA] InterPro:IPR001128|InterPro:IPR…	Cytochrome P450-9b2	51.4654	99.5567	78.2833	68.8392	62.0781	72.0445	55.2847	37.3984	37.8308	45.1645	43.8076	64.2174	47.2839	2187	5020	3695	3063	3234	3439.8	2500	2055	1782	2274	1787	2701	2183.17	1415.87	0.474719	0
NimB5	2L	13970177..13972173	FBgn0028936	11.0696	1.81163	0.000348264	0.141402	0042742 // defense response to bacterium (FB:FBrf0195027|PMID:17363253 [ISS] UniProtKB:Q1HAY7)	0005576 // extracellular region (FB:FBrf0195027|PMID:17363253 [ISM])	0003674 // molecular_function (FB:FBrf0159398|GO_REF:0000015 [ND])	Nimrod B5	9.0549	12.4419	12.5067	12.0317	9.31293	11.0696	7.84844	6.21969	8.34632	6.33694	6.70845	8.06878	7.25477	322	525	494	448	406	439	297	286	329	267	229	284	282	112.628	0.298572	0
CG31778	2L	complement(3704106..3705488)	FBgn0051778	117.499	1.81027	1.76613e-05	0.00252556			0004867 // serine-type endopeptidase inhibitor activity (FB:FBrf0174215|GO_REF:0000002 [IEA] InterPro:IPR002223)		121.239	123.953	110.208	114.965	117.132	117.499	93.797	72.8949	62.6551	75.7686	74.795	85.7159	77.6044	3514	4263	3548	3489	4162	3795.2	2893	2732	2013	2602	2081	2459	2463.33	736.743	0.244494	0
CG17191	3R	complement(27018608..27019751)	FBgn0039473	13.2472	1.80532	0.0138754	1	0016042 // lipid catabolic process (PMID:21873635 [IBA] MGI:MGI:1336202|MGI:MGI:96820|PANTHER:PTN000176726|RGD:3009|RGD:3017|RGD:620793|UniProtKB:P06858|UniProtKB:P11150|UniProtKB:P11151|UniProtKB:P54317|UniProtKB:Q6XZB0|UniProtKB:Q8WWY8) /// 0016042 // lipid catabolic process (FB:FBrf0202953|GO_REF:0000024 [ISS] MGI:MGI:96820)	0005615 // extracellular space (PMID:21873635 [IBA] MGI:MGI:96216|MGI:MGI:96820|PANTHER:PTN000176726|RGD:1310740|RGD:3009|RGD:3017|RGD:3360|RGD:620792|RGD:620793|UniProtKB:P06858|UniProtKB:P11150|UniProtKB:P11151|UniProtKB:P16233|UniProtKB:P54317|UniProtKB:Q6XZB0|UniProtKB:Q8WWY8|UniProtKB:Q9Y5X9)	0008970 // phosphatidylcholine 1-acylhydrolase activity (FB:FBrf0174215|GO_REF:0000002 [IEA] InterPro:IPR002334) /// 0016298 // lipase activity (PMID:21873635 [IBA] MGI:MGI:1336202|MGI:MGI:1341803|MGI:MGI:1934677|MGI:MGI:96216|MGI:MGI:96820|MGI:MGI:97722|PANTHER:PTN000176726|RGD:3009|RGD:3017|RGD:3360|RGD:620792|RGD:620793|UniProtKB:P06858|UniProtKB:P11150|UniProtKB:P11151|UniProtKB:P16233|UniPro…		4.64264	10.9795	17.5291	20.5198	12.5647	13.2472	8.11682	6.12312	6.10386	9.56812	10.0103	13.0536	8.8293	129	362	541	597	428	411.4	240	220	188	315	267	359	264.833	245.948	0.68274	0
CG33346	3R	28669233..28670452	FBgn0053346	7.24284	1.80204	0.00161939	1	0006309 // apoptotic DNA fragmentation (PMID:21873635 [IBA] MGI:MGI:1261433|PANTHER:PTN000359598|PomBase:SPAC17C9.08|SGD:S000003744|WB:WBGene00000787) /// 0000737 // DNA catabolic process, endonucleolytic (PMID:21873635 [IBA] MGI:MGI:1261433|PANTHER:PTN000359598|PomBase:SPAC17C9.08|SGD:S000003744|WB:WBGene00000787)	0005739 // mitochondrion (PMID:21873635 [IBA] PANTHER:PTN000359598|PomBase:SPAC17C9.08|RGD:1310763|UniProtKB:P38447|UniProtKB:Q9Y2C4|WB:WBGene00000787) /// 0005743 // mitochondrial inner membrane (PMID:21873635 [IBA] PANTHER:PTN000359598|SGD:S000003744|UniProtKB:Q9Y2C4) /// 0005634 // nucleus (PMID:21873635 [IBA] PANTHER:PTN000359598|RGD:1310763|SGD:S000003744)	0004518 // nuclease activity (PMID:21873635 [IBA] FB:FBgn0039593|PANTHER:PTN000359598|RGD:1310763|SGD:S000003744|UniProtKB:Q9Y2C4|WB:WBGene00000787) /// 0004519 // endonuclease activity (PMID:21873635 [IBA] FB:FBgn0033690|PANTHER:PTN000359704|PomBase:SPAC17C9.08|SGD:S000003744|UniProtKB:Q9Y2C4|WB:WBGene00000787) /// 0003676 // nucleic acid binding (FB:FBrf0174215|GO_REF:0000002 [IEA] InterPro:IPR…		7.19429	6.36465	5.99366	8.34073	8.32087	7.24284	5.95338	6.97536	3.39041	5.28652	4.21336	3.18226	4.83355	201	211	186	244	285	225.4	177	252	105	175	113	88	151.667	101.149	0.581639	0
Jon25Bi	2L	complement(4954279..4955144)	FBgn0020906	99.1974	1.80125	0.00791193	1	0006508 // proteolysis (FB:FBrf0155784|PMID:12568721 [ISM]) /// 0006508 // proteolysis (FB:FBrf0174215|GO_REF:0000002 [IEA] InterPro:IPR001254|InterPro:IPR001314|InterPro:IPR018114)		0004252 // serine-type endopeptidase activity (FB:FBrf0240739|PMID:30367934 [ISM]) /// 0004252 // serine-type endopeptidase activity (FB:FBrf0174215|GO_REF:0000002 [IEA] InterPro:IPR001254|InterPro:IPR001314|InterPro:IPR018114) /// 0004175 // endopeptidase activity (FB:FBrf0155784|PMID:12568721 [ISM])	Jonah 25Bi	47.7447	146.556	116.23	112.222	73.2352	99.1974	83.263	43.9295	73.762	51.6894	48.6049	87.8713	64.8533	1054	3839	2850	2594	1982	2463.8	1956	1254	1805	1352	1030	1920	1552.83	1424.92	0.671413	0
Obp99c	3R	complement(29685736..29689311)	FBgn0039682	301.364	1.80119	0.00302299	1	0007606 // sensory perception of chemical stimulus (FB:FBrf0214323|PMID:21527792 [ISS] FB:FBgn0020277) /// 0007608 // sensory perception of smell (PMID:21873635 [IBA] FB:FBgn0011279|FB:FBgn0034468|FB:FBgn0034470|FB:FBgn0034475|PANTHER:PTN000220814) /// 0007606 // sensory perception of chemical stimulus (FB:FBrf0151704|PMID:12213773 [ISA] UniProtKB:P34174) /// 0009620 // response to fungus (FB:FBr…	0005576 // extracellular region (FB:FBrf0214323|PMID:21527792 [ISM])	0005549 // odorant binding (FB:FBrf0151704|PMID:12213773 [ISA] UniProtKB:P34174) /// 0005549 // odorant binding (FB:FBrf0214323|PMID:21527792 [ISS] FB:FBgn0020277)	Odorant-binding protein 99c	153.982	207.354	383.319	350.008	412.159	301.364	140.843	235.806	174.884	243.688	213.309	210.609	203.19	2626	4196	7261	6250	8617	5790	2556	5200	3306	4924	3492	3555	3838.83	3409.65	0.67807	0
PHGPx	3L	3326265..3328626	FBgn0035438	203.453	1.80049	0.000267666	0.0928799	0006979 // response to oxidative stress (FB:FBrf0158751|PMID:12715897 [IMP]) /// 0034976 // response to endoplasmic reticulum stress (FB:FBrf0226085|PMID:25166757 [IMP]) /// 0055114 // oxidation-reduction process (FB:FBrf0174215|GO_REF:0000002 [IEA] InterPro:IPR000889) /// 0036335 // intestinal stem cell homeostasis (FB:FBrf0226085|PMID:25166757 [IMP]) /// 0006982 // response to lipid hydroperoxi…	0005794 // Golgi apparatus (FB:FBrf0158751|PMID:12715897 [IDA]) /// 0012505 // endomembrane system (FB:FBrf0215446|PMID:19317464 [HDA]) /// 0005739 // mitochondrion (FB:FBrf0159903|GO_REF:0000110 [ISS] UniProtKB:P36969) /// 0005737 // cytoplasm (FB:FBrf0159903|GO_REF:0000110 [ISS] UniProtKB:P36969)	0004602 // glutathione peroxidase activity (FB:FBrf0159903|GO_REF:0000110 [ISS] UniProtKB:P36969) /// 0004601 // peroxidase activity (PMID:21873635 [IBA] FB:FBgn0035438|MGI:MGI:104767|MGI:MGI:104887|MGI:MGI:105102|MGI:MGI:106609|PANTHER:PTN000173826|PomBase:SPBC32F12.03c|RGD:2729|RGD:69224|RGD:69226|RGD:727780|SGD:S000000448|SGD:S000001476|SGD:S000001509|TAIR:locus:2031331|UniProtKB:P00435|UniPro…	PHGPx	198.567	234.68	212.113	186.856	185.047	203.453	173.198	122.666	110.96	128.927	130.145	142.786	134.78	6879	9647	8162	6778	7859	7865	6385	5495	4261	5292	4328	4896	5109.5	1961.91	0.304175	1
CG30273	2R	22667155..22668848	FBgn0050273	9.46507	1.79553	0.0159809	1	0008150 // biological_process (FB:FBrf0159398|GO_REF:0000015 [ND])	0005575 // cellular_component (FB:FBrf0159398|GO_REF:0000015 [ND])	0003674 // molecular_function (FB:FBrf0159398|GO_REF:0000015 [ND])		13.161	12.1363	7.29819	6.40607	8.32385	9.46507	12.0689	4.1302	3.84293	5.87586	5.26554	6.32724	6.25178	414	453	255	211	321	330.8	404	168	134	219	159	197	213.5	200.461	0.768641	0
CG14566	3L	complement(21739479..21740309)	FBgn0037127	15.607	1.79388	0.00254012	1					13.5366	17.3216	16.4649	16.1996	14.5122	15.607	11.7861	6.36656	8.37383	10.5855	10.9359	14.4021	10.4083	245	372	331	307	322	315.4	227	149	168	227	190	258	203.167	87.3434	0.349089	0
DOR	3L	4406943..4420648	FBgn0035542	102.318	1.79303	0.00525746	1	0045893 // positive regulation of transcription, DNA-templated (PMID:21873635 [IBA] FB:FBgn0035542|PANTHER:PTN001270888|UniProtKB:Q8IXH6|UniProtKB:Q96A56) /// 0035076 // ecdysone receptor-mediated signaling pathway (FB:FBrf0212109|PMID:20888228 [IMP]) /// 0000045 // autophagosome assembly (PMID:21873635 [IBA] PANTHER:PTN001270888|UniProtKB:Q8IXH6) /// 0010506 // regulation of autophagy (FB:FBrf02…	0005634 // nucleus (FB:FBrf0212109|PMID:20888228 [IC] GO:0030374) /// 0005776 // autophagosome (PMID:21873635 [IBA] PANTHER:PTN001270888|UniProtKB:Q8IXH6|UniProtKB:Q96A56) /// 0005634 // nucleus (PMID:21873635 [IBA] MGI:MGI:1926609|PANTHER:PTN001270888|UniProtKB:Q8IXH6|UniProtKB:Q96A56), 0033263 // CORVET complex (FB:FBrf0232837|PMID:27253064 [IDA]) /// 0005768 // endosome (FB:FBrf0207605|PMID:19…	0030374 // ligand-dependent nuclear receptor transcription coactivator activity (FB:FBrf0212109|PMID:20888228 [IDA]) /// 0035258 // steroid hormone receptor binding (FB:FBrf0212109|PMID:20888228 [IPI] FB:FBgn0000546), 0030674 // protein binding, bridging (PMID:21873635 [IBA] PANTHER:PTN000595174|SGD:S000004138) /// 0019905 // syntaxin binding (FB:FBrf0224660|PMID:24554766 [IPI] FB:FBgn0035540) //…	Diabetes and obesity regulated, deep orange	116.685	147.44	89.1946	82.2807	75.9894	102.318	110.483	49.5337	58.8126	58.5303	61.1518	66.177	67.4481	9096	13638	7723	6716	7262	8887	9165	4993	5082	5406	4576	5106	5721.33	4506.51	0.613436	0
Lcp2	2R	complement(8433797..8434785)	FBgn0002533	809.016	1.79231	0.0111129	1	0008363 // larval chitin-based cuticle development (FB:FBrf0035935|PMID:6168386 [IC] GO:0008010) /// 0040003 // chitin-based cuticle development (FB:FBrf0200175|PMID:17628275 [ISM])	62129	0008010 // structural constituent of chitin-based larval cuticle (FB:FBrf0200175|PMID:17628275 [ISM]) /// 0008010 // structural constituent of chitin-based larval cuticle (FB:FBrf0035935|PMID:6168386 [IDA]) /// 0008010 // structural constituent of chitin-based larval cuticle (FB:FBrf0031088|PMID:101231 [IDA])	Larval cuticle protein 2	453.435	948.611	1092.56	889.62	660.861	809.016	531.961	354.361	531.719	593.421	425.014	773.261	534.956	10715	26599	28677	22012	19145	21429.6	13377	10828	13928	16615	9641	18086	13745.8	10307.7	0.565608	0
Cpr64Aa	3L	complement(4207838..4209178)	FBgn0035510	1.79315	1.79008	0.0343977	1	0040003 // chitin-based cuticle development (FB:FBrf0200175|PMID:17628275 [ISM])	0031012 // extracellular matrix (PMID:21873635 [IBA] FB:FBgn0005664|PANTHER:PTN000955699) /// 0062129	0008010 // structural constituent of chitin-based larval cuticle (FB:FBrf0200175|PMID:17628275 [ISM]) /// 0042302 // structural constituent of cuticle (FB:FBrf0174215|GO_REF:0000002 [IEA] InterPro:IPR000618)	Cuticular protein 64Aa	2.43728	1.8584	2.12462	1.44096	1.1045	1.79315	1.16336	0.897553	1.15173	0.979548	1.28965	1.68071	1.19376	63	57	61	39	35	51	32	30	33	30	32	43	33.3333	17.9238	0.402216	0
mt:ND4	mitochondrion_genome	complement(8207..9545)	FBgn0262952	370.538	1.78528	0.00163967	1	0009060 // aerobic respiration (PMID:21873635 [IBA] PANTHER:PTN000511780|UniProtKB:P0AFE8) /// 0015990 // electron transport coupled proton transport (PMID:21873635 [IBA] PANTHER:PTN000511780|UniProtKB:P0AFE8) /// 0006120 // mitochondrial electron transport, NADH to ubiquinone (FB:FBrf0174215|GO_REF:0000002 [IEA] InterPro:IPR000260)	0045271 // respiratory chain complex I (PMID:21873635 [IBA] PANTHER:PTN000511780|TAIR:locus:504954541|UniProtKB:P03905|UniProtKB:P03910|UniProtKB:P0AFE8) /// 0005747 // mitochondrial respiratory chain complex I (PMID:21873635 [IBA] PANTHER:PTN001865568|TAIR:locus:504954541|UniProtKB:P03905|UniProtKB:P03910)	0008137 // NADH dehydrogenase (ubiquinone) activity (FB:FBrf0174215|GO_REF:0000002 [IEA] InterPro:IPR003918) /// 0003954 // NADH dehydrogenase activity (PMID:21873635 [IBA] PANTHER:PTN000511780|UniProtKB:P0AFE8) /// 0048039 // ubiquinone binding (PMID:21873635 [IBA] PANTHER:PTN000511780|UniProtKB:P0AFE8)	mitochondrial NADH-ubiquinone oxidoreductase chain 4	414.463	388.3	359.242	384.246	306.439	370.538	300.059	205.791	269.874	194.177	268.97	237.446	246.053	14147	15727	13620	13733	12823	14010	10899	9083	10211	7853	8813	8022	9146.83	2277.69	0.208297	0
AANATL2	2L	6255859..6256822	FBgn0031791	77.6666	1.78455	5.40139e-06	0.000556343		0005737 // cytoplasm (PMID:21873635 [IBA] FB:FBgn0019643|PANTHER:PTN001463139)	0004059 // aralkylamine N-acetyltransferase activity (FB:FBrf0224043|PMID:24444601 [IDA]) /// 0008080 // N-acetyltransferase activity (PMID:21873635 [IBA] FB:FBgn0019643|FB:FBgn0031791|PANTHER:PTN001463139) /// 0019186 // acyl-CoA N-acyltransferase activity (FB:FBrf0224043|PMID:24444601 [IDA])	Arylalkylamine N-acetyltransferase-like 2	66.8187	79.4948	83.6043	91.3304	67.0847	77.6666	56.9784	47.2997	46.4027	49.5601	57.6531	54.2701	52.0273	1642	2318	2282	2350	2021	2122.6	1490	1503	1264	1443	1360	1320	1396.67	395.52	0.210075	0
CG2145	X	10927399..10929712	FBgn0030251	43.6573	1.78291	0.00696256	1	0090502 // RNA phosphodiester bond hydrolysis, endonucleolytic (FB:FBrf0202953|GO_REF:0000024 [ISS] HGNC:14369)	0005575 // cellular_component (FB:FBrf0159398|GO_REF:0000015 [ND])	0003723 // RNA binding (FB:FBrf0212479|GO_REF:0000024 [ISS] UniProtKB:P21128) /// 0004521 // endoribonuclease activity (FB:FBrf0234635|PMID:28139767 [IDA]) /// 0004521 // endoribonuclease activity (PMID:21873635 [IBA] FB:FBgn0030251|FB:FBgn0038381|PANTHER:PTN000277688|UniProtKB:P21128) /// 0004521 // endoribonuclease activity (FB:FBrf0202953|GO_REF:0000024 [ISS] HGNC:14369) /// 0004521 // endorib…		49.6831	67.0737	38.3398	33.9291	29.2606	43.6573	51.4472	18.0985	24.1409	24.0261	23.7602	31.4743	28.8245	2590	4149	2220	1852	1870	2536.2	2854	1220	1395	1484	1189	1624	1627.67	1573.25	0.757311	0
Irc	3R	17002875..17007208	FBgn0038465	46.3806	1.78203	1.82299e-05	0.00262511	0006979 // response to oxidative stress (FB:FBrf0174215|GO_REF:0000002 [IEA] InterPro:IPR010255) /// 0055114 // oxidation-reduction process (FB:FBrf0174215|GO_REF:0000002 [IEA] InterPro:IPR010255) /// 0098869 // cellular oxidant detoxification (FB:FBrf0183868|PMID:15621536 [IDA])		0020037 // heme binding (FB:FBrf0174215|GO_REF:0000002 [IEA] InterPro:IPR010255) /// 0004601 // peroxidase activity (PMID:21873635 [IBA] FB:FBgn0004577|FB:FBgn0038465|MGI:MGI:107569|MGI:MGI:1923363|MGI:MGI:97137|PANTHER:PTN000158755|RGD:1592081|UniProtKB:P05164|UniProtKB:P09933|UniProtKB:P22079|UniProtKB:P80025|UniProtKB:Q92626|WB:WBGene00009897|WB:WBGene00022743|ZFIN:ZDB-GENE-030131-9460|dictyBa…	Immune-regulated catalase	36.9306	43.9877	49.6957	50.1309	51.158	46.3806	30.216	34.0184	27.1862	33.2057	31.2906	31.8395	31.2927	2250	3180	3363	3198	3821	3162.4	1959	2680	1836	2397	1830	1920	2103.67	923.816	0.348139	0
CG14528	3R	28875621..28877805	FBgn0039611	9.41951	1.78191	0.000203913	0.0599924					9.22813	11.136	8.77684	8.84755	9.10905	9.41951	8.43567	6.05357	6.12229	5.53075	6.26548	5.44168	6.30824	514	736	543	516	622	586.2	500	436	378	365	335	300	385.667	166.618	0.348193	0
PH4alphaMP	3R	complement(30491813..30496153)	FBgn0026190	28.5383	1.77975	0.000105234	0.0235724	0055114 // oxidation-reduction process (FB:FBrf0174215|GO_REF:0000002 [IEA] InterPro:IPR005123|InterPro:IPR006620|InterPro:IPR013547) /// 0018401 // peptidyl-proline hydroxylation to 4-hydroxy-L-proline (PMID:21873635 [IBA] MGI:MGI:894286|MGI:MGI:97463|PANTHER:PTN001653950|TAIR:locus:2041001|TAIR:locus:2081106|WB:WBGene00012815)	0005783 // endoplasmic reticulum (PMID:21873635 [IBA] FB:FBgn0039779|FB:FBgn0051014|MGI:MGI:894286|MGI:MGI:97463|PANTHER:PTN001653950|TAIR:locus:2144960|TAIR:locus:2827906|UniProtKB:O15460|UniProtKB:P13674|WB:WBGene00001077|WB:WBGene00004025|WB:WBGene00012815)	0016702 // oxidoreductase activity, acting on single donors with incorporation of molecular oxygen, incorporation of two atoms of oxygen (FB:FBrf0174215|GO_REF:0000002 [IEA] InterPro:IPR013547) /// 0005506 // iron ion binding (FB:FBrf0174215|GO_REF:0000002 [IEA] InterPro:IPR006620) /// 0004656 // procollagen-proline 4-dioxygenase activity (PMID:21873635 [IBA] MGI:MGI:894286|MGI:MGI:97463|PANTHER:…	prolyl-4-hydroxylase-alpha MP	27.3057	35.6422	31.752	26.8744	21.1172	28.5383	21.0763	13.8952	18.2024	20.7061	15.6341	24.3235	18.9729	1310	2029	1692	1350	1242	1524.6	1076	862	968	1177	720	1155	993	509.722	0.397009	0
Ir76a	3L	19799278..19803427	FBgn0260874	1.84489	1.77915	0.00414712	1	0050907 // detection of chemical stimulus involved in sensory perception (FB:FBrf0206496|PMID:19135896 [IEP]) /// 0050911 // detection of chemical stimulus involved in sensory perception of smell (FB:FBrf0212725|PMID:21220098 [IDA]) /// 0019226 // transmission of nerve impulse (FB:FBrf0212725|PMID:21220098 [IMP])	0071683 // sensory dendrite (FB:FBrf0212725|PMID:21220098 [IDA]) /// 0043235 // receptor complex (FB:FBrf0212725|PMID:21220098 [IDA]) /// 0016021 // integral component of membrane (FB:FBrf0206496|PMID:19135896 [ISM])	0015276 // ligand-gated ion channel activity (FB:FBrf0206496|PMID:19135896 [ISM]) /// 0004984 // olfactory receptor activity (FB:FBrf0212725|PMID:21220098 [IDA])	Ionotropic receptor 76a	1.58105	1.83405	1.79183	1.95407	2.06346	1.84489	1.24103	1.0357	1.24173	1.36579	1.56953	1.07118	1.25416	85	117	107	110	136	111	71	72	74	87	81	57	73.6667	28.5899	0.304097	0
CG32039	3L	9358999..9359996	FBgn0052039	22.9925	1.77875	0.00240682	1	0008150 // biological_process (FB:FBrf0159398|GO_REF:0000015 [ND])	0005575 // cellular_component (FB:FBrf0159398|GO_REF:0000015 [ND])	0003674 // molecular_function (FB:FBrf0159398|GO_REF:0000015 [ND])		27.3398	32.3845	16.4762	19.2215	19.5407	22.9925	24.5201	13.0165	11.7295	13.8673	14.2404	14.8457	15.3699	614	863	411	452	538	575.6	586	378	292	369	307	330	377	286.563	0.59649	0
mt:Cyt-b	mitochondrion_genome	10499..11635	FBgn0013678	1680.42	1.77753	0.0255324	1	0006122 // mitochondrial electron transport, ubiquinol to cytochrome c (PMID:21873635 [IBA] PANTHER:PTN000444161|SGD:S000007270|UniProtKB:P00157|UniProtKB:P24964) /// 0006122 // mitochondrial electron transport, ubiquinol to cytochrome c (FB:FBrf0174215|GO_REF:0000002 [IEA] InterPro:IPR030689) /// 0007283 // spermatogenesis (FB:FBrf0215813|PMID:21407254 [IMP])	0045275 // respiratory chain complex III (FB:FBrf0174215|GO_REF:0000002 [IEA] InterPro:IPR030689) /// 0005750 // mitochondrial respiratory chain complex III (PMID:21873635 [IBA] PANTHER:PTN000444161|SGD:S000007270|TAIR:locus:1005028047|UniProtKB:P00157|UniProtKB:P18946) /// 0031224 // intrinsic component of membrane (PMID:21873635 [IBA] MGI:MGI:102501|PANTHER:PTN000444160|RGD:620081|UniProtKB:P00…	0008121 // ubiquinol-cytochrome-c reductase activity (FB:FBrf0174215|GO_REF:0000002 [IEA] InterPro:IPR030689) /// 0008121 // ubiquinol-cytochrome-c reductase activity (PMID:21873635 [IBA] PANTHER:PTN000444161|SGD:S000007270)	mitochondrial Cytochrome b	2532.74	2332.84	1185.98	1288.5	1062.04	1680.42	2027.09	833.488	1088.95	756.9	1017.62	930.989	1109.17	73409	80231	38181	39104	37737	53732.4	62522	31238	34986	25993	28313	26708	34960	35120.4	0.792536	0
pre-mod(mdg4)-V	3R	21365609..21370249	FBgn0261844	1.7853	1.77564	0.0012292	0.823566	0008150 // biological_process (FB:FBrf0159398|GO_REF:0000015 [ND])	0005575 // cellular_component (FB:FBrf0159398|GO_REF:0000015 [ND])	0003674 // molecular_function (FB:FBrf0159398|GO_REF:0000015 [ND])		2.25683	2.35038	1.41237	1.30549	1.60144	1.7853	1.14661	1.41186	1.00143	1.39373	1.10862	1.14007	1.20039	246	304	171	149	214	216.8	133	199	121	180	116	123	145.333	96.7325	0.52596	0
CG8642	2R	complement(8611379..8614155)	FBgn0033312	1.01396	1.77266	0.0413664	1	0007186 // G-protein coupled receptor signaling pathway (FB:FBrf0202953|GO_REF:0000024 [ISS] HGNC:3623)	0016020 // membrane (FB:FBrf0202953|GO_REF:0000024 [ISS] HGNC:25922)	0001664 // G-protein coupled receptor binding (FB:FBrf0202953|GO_REF:0000024 [ISS] HGNC:3623) /// 0008061 // chitin binding (FB:FBrf0202953|GO_REF:0000024 [ISS] HGNC:25922)		1.50126	1.13684	0.665998	0.78961	0.976116	1.01396	0.83828	0.706692	0.569214	0.88143	0.543972	0.527569	0.677859	69	62	34	38	55	51.6	41	42	29	48	24	24	34.6667	25.4512	0.590825	0
Nplp4	2L	2008414..2009072	FBgn0040717	79.7358	1.77211	0.0182666	1	0007218 // neuropeptide signaling pathway (FB:FBrf0152101|PMID:12171930 [NAS])	0005576 // extracellular region (FB:FBrf0152101|PMID:12171930 [NAS])	0005184 // neuropeptide hormone activity (FB:FBrf0152101|PMID:12171930 [NAS])	Neuropeptide-like precursor 4	91.979	132.803	61.0699	57.6165	55.2101	79.7358	95.092	24.8214	34.0489	49.6004	58.2029	58.4746	53.3734	1238	2121	913	812	911	1199	1362	432	508	791	752	779	770.667	866.796	0.87445	0
CG4335	3R	complement(20406615..20407871)	FBgn0038795	4.20119	1.76731	0.0496635	1	0045329 // carnitine biosynthetic process (PMID:21873635 [IBA] MGI:MGI:2180203|PANTHER:PTN000075473|UniProtKB:O75936|UniProtKB:Q9NVH6) /// 0055114 // oxidation-reduction process (FB:FBrf0174215|GO_REF:0000002 [IEA] InterPro:IPR003819|InterPro:IPR012776)	0005739 // mitochondrion (PMID:21873635 [IBA] MGI:MGI:2180203|PANTHER:PTN000075473|RGD:620629|UniProtKB:Q9NVH6) /// 0005739 // mitochondrion (FB:FBrf0202953|GO_REF:0000024 [ISS] UniProtKB:Q9NVH6-1)	0005506 // iron ion binding (FB:FBrf0174215|GO_REF:0000002 [IEA] InterPro:IPR012776) /// 0050353 // trimethyllysine dioxygenase activity (FB:FBrf0202953|GO_REF:0000024 [ISS] UniProtKB:Q9NVH6-1)		4.19136	5.73996	4.45154	3.47129	3.15181	4.20119	5.41573	1.34213	3.13128	1.27129	2.42193	3.1429	2.78754	128	208	151	111	118	143.2	176	53	106	46	71	95	91.1667	86.8644	0.796364	0
CG30414	2R	complement(23384200..23385468)	FBgn0050414	16.8362	1.76442	0.00117809	0.772825	0006508 // proteolysis (PMID:21873635 [IBA] FB:FBgn0000533|MGI:MGI:2149951|MGI:MGI:2149952|MGI:MGI:96942|MGI:MGI:96943|PANTHER:PTN001207268|RGD:735142|UniProtKB:Q8NF86) /// 0006508 // proteolysis (FB:FBrf0155784|PMID:12568721 [ISM])	0005615 // extracellular space (PMID:21873635 [IBA] FB:FBgn0000533|MGI:MGI:2149951|MGI:MGI:2149952|MGI:MGI:2661234|MGI:MGI:2681414|MGI:MGI:96943|PANTHER:PTN001207268|UniProtKB:Q9NAS8|UniProtKB:Q9NAS9)	0004252 // serine-type endopeptidase activity (FB:FBrf0240739|PMID:30367934 [ISM]) /// 0004252 // serine-type endopeptidase activity (PMID:21873635 [IBA] FB:FBgn0000533|MGI:MGI:1916698|PANTHER:PTN001207268|RGD:735142|UniProtKB:Q8NF86) /// 0004252 // serine-type endopeptidase activity (FB:FBrf0155784|PMID:12568721 [ISM])		14.6659	19.7937	17.8847	17.5338	14.303	16.8362	13.3101	9.04018	12.4219	9.5634	10.2351	13.332	11.3171	409	655	554	512	489	523.8	395	326	384	316	274	368	343.833	136.796	0.30757	0
CG30287	2R	complement(21536894..21538015)	FBgn0050287	3.31608	1.76304	0.0183916	1	0006508 // proteolysis (PMID:21873635 [IBA] FB:FBgn0000533|MGI:MGI:2149951|MGI:MGI:2149952|MGI:MGI:96942|MGI:MGI:96943|PANTHER:PTN001207268|RGD:735142|UniProtKB:Q8NF86)	0005615 // extracellular space (PMID:21873635 [IBA] FB:FBgn0000533|MGI:MGI:2149951|MGI:MGI:2149952|MGI:MGI:2661234|MGI:MGI:2681414|MGI:MGI:96943|PANTHER:PTN001207268|UniProtKB:Q9NAS8|UniProtKB:Q9NAS9)	0004252 // serine-type endopeptidase activity (FB:FBrf0240739|PMID:30367934 [ISM]) /// 0004252 // serine-type endopeptidase activity (PMID:21873635 [IBA] FB:FBgn0000533|MGI:MGI:1916698|PANTHER:PTN001207268|RGD:735142|UniProtKB:Q8NF86)		2.99862	2.87327	3.06948	4.58994	3.0491	3.31608	2.39326	2.95431	1.85285	2.35748	1.75445	2.07506	2.23123	73	83	83	117	91	89.4	62	93	50	68	41	50	60.6667	35.2194	0.492079	0
CG33460	2R	15694092..15695232	FBgn0053460	4.47507	1.7604	0.0158065	1	0006508 // proteolysis (FB:FBrf0174215|GO_REF:0000002 [IEA] InterPro:IPR001254|InterPro:IPR001314)		0004252 // serine-type endopeptidase activity (FB:FBrf0240739|PMID:30367934 [IKR])		3.4833	4.68291	4.81602	5.02964	4.36348	4.47507	2.22118	3.30311	3.47908	2.27491	2.11673	4.73425	3.02154	84	134	129	127	129	120.6	57	103	93	65	49	113	80	47.0879	0.501815	0
CG5756	2R	complement(18101061..18108389)	FBgn0034301	8.62763	1.7594	3.45778e-05	0.00570534	0006030 // chitin metabolic process (FB:FBrf0174215|GO_REF:0000002 [IEA] InterPro:IPR002557)	0005576 // extracellular region (FB:FBrf0174215|GO_REF:0000002 [IEA] InterPro:IPR002557)	0008061 // chitin binding (FB:FBrf0174215|GO_REF:0000002 [IEA] InterPro:IPR002557)		10.1324	10.5953	6.46913	8.90934	7.03194	8.62763	6.72541	6.03786	4.96315	6.12915	6.4887	4.81403	5.85972	1059	1314	751	975	901	1000	748	816	575	759	651	498	674.5	330.663	0.389438	0
CG30151	2R	complement(20528503..20529464)	FBgn0050151	3.40375	1.75549	0.0330931	1	0008150 // biological_process (FB:FBrf0159398|GO_REF:0000015 [ND])	0005575 // cellular_component (FB:FBrf0159398|GO_REF:0000015 [ND])	0003674 // molecular_function (FB:FBrf0159398|GO_REF:0000015 [ND])		3.71081	3.57405	3.45098	3.62187	2.66103	3.40375	2.83568	1.00914	2.09688	2.16824	3.10105	2.71915	2.32169	91	104	94	93	80	92.4	74	32	57	63	73	66	60.8333	24.0459	0.347195	0
GlyP	2L	2130813..2137296	FBgn0004507	221.781	1.75491	0.0117336	1	0005980 // glycogen catabolic process (FB:FBrf0108288|PMID:10092506 [IMP]) /// 0050829 // defense response to Gram-negative bacterium (FB:FBrf0208489|PMID:19520911 [HMP]) /// 0045824 // negative regulation of innate immune response (FB:FBrf0208489|PMID:19520911 [HMP]) /// 0008340 // determination of adult lifespan (FB:FBrf0223338|PMID:24244197 [IMP]) /// 0008340 // determination of adult lifespan…	0005737 // cytoplasm (FB:FBrf0241988|PMID:30918052 [IDA]) /// 0032991 // macromolecular complex (DOI:10.1016/0020-1790(85)90032-0|FB:FBrf0042872 [IDA]) /// 0005737 // cytoplasm (PMID:21873635 [IBA] FB:FBgn0004507|PANTHER:PTN000157685|RGD:3461|RGD:620687|SGD:S000006364|TAIR:locus:2075576|UniProtKB:E1BSN7|UniProtKB:P00490|UniProtKB:P11216)	0008184 // glycogen phosphorylase activity (FB:FBrf0108288|PMID:10092506 [IMP]) /// 0030170 // pyridoxal phosphate binding (PMID:21873635 [IBA] FB:FBgn0004507|PANTHER:PTN000157685|RGD:3461|UniProtKB:P00490|UniProtKB:P0AC86) /// 0042803 // protein homodimerization activity (DOI:10.1016/0020-1790(85)90032-0|FB:FBrf0042872 [IDA]) /// 0008184 // glycogen phosphorylase activity (FB:FBrf0043990|PMID:30…	Glycogen phosphorylase	219.325	302.324	244.381	184.834	158.04	221.781	219.237	89.8154	134.95	130.961	138.013	182.158	149.189	17578	28751	21755	15511	15528	19824.6	18698	9308	11989	12436	10618	14450	12916.5	8923.67	0.539747	0
Pglym78	3R	29148248..29149901	FBgn0014869	120.196	1.75472	0.00224373	1	0006096 // glycolytic process (FB:FBrf0174215|GO_REF:0000002 [IEA] InterPro:IPR005952)	0031430 // M band (FB:FBrf0160989|PMID:12756285 [IDA]) /// 0030018 // Z disc (FB:FBrf0160989|PMID:12756285 [IDA])	0004619 // phosphoglycerate mutase activity (FB:FBrf0174215|GO_REF:0000002 [IEA] InterPro:IPR005952)	Phosphoglyceromutase 78	71.6197	125.954	166.328	128.489	108.588	120.196	83.6901	53.3039	75.8567	81.1397	84.3219	111.609	81.6535	2074	4328	5350	3896	3855	3900.6	2579	1996	2435	2784	2344	3199	2556.17	1595.21	0.464205	0
CG30148	2R	complement(20546595..20547658)	FBgn0050148	16.0822	1.74993	0.00323372	1			0030246 // carbohydrate binding (FB:FBrf0174215|GO_REF:0000002 [IEA] InterPro:IPR031756)		10.9132	18.2389	17.7251	15.8803	17.6535	16.0822	10.5672	8.4397	11.0758	11.1711	10.9462	13.8569	11.0095	296	587	534	451	587	491	305	296	333	359	285	372	325	157.79	0.358203	0
CG17018	2L	22308755..22368796	FBgn0039972	0.945615	1.74985	0.0228611	1					1.60833	1.02273	0.849042	0.747064	0.500914	0.945615	1.07857	0.565361	0.521014	0.499778	0.708261	0.45055	0.637256	220	166	129	107	84	141.2	157	100	79	81	93	61	95.1667	86.5284	0.726228	0
TwdlX	X	16731091..16732630	FBgn0052571	9.23137	1.74907	0.0336054	1	0040003 // chitin-based cuticle development (FB:FBrf0202953|GO_REF:0000024 [ISS] FB:FBgn0039444) /// 0010171 // body morphogenesis (FB:FBrf0202953|GO_REF:0000024 [ISS] FB:FBgn0039444)	0031012 // extracellular matrix (FB:FBrf0202953|GO_REF:0000024 [ISS] FB:FBgn0039444)	0005214 // structural constituent of chitin-based cuticle (FB:FBrf0202953|GO_REF:0000024 [ISS] FB:FBgn0039444)	TweedleX	5.82972	6.0263	13.2635	12.534	8.50335	9.23137	4.8846	2.55402	6.06231	4.77483	12.5649	7.42767	6.37806	203	249	513	457	363	357	181	115	234	197	420	256	233.833	235.415	0.811931	0
CG43389	3L	3248015..3249044	FBgn0263246	3.18886	1.74697	0.0190111	1					2.63507	3.1878	2.67847	3.49077	3.95219	3.18886	2.63599	2.53085	1.95543	2.3316	2.43513	1.2882	2.1962	62	89	70	86	114	84.2	66	77	51	65	55	30	57.3333	36.2619	0.520862	0
fon	2L	complement(19383138..19386205)	FBgn0032773	237.935	1.7466	0.0143869	1	0007552 // metamorphosis (FB:FBrf0192416|PMID:16690050 [IMP]) /// 0042381 // hemolymph coagulation (FB:FBrf0192416|PMID:16690050 [IDA]) /// 0042381 // hemolymph coagulation (FB:FBrf0205509|PMID:18222466 [IMP]) /// 0042381 // hemolymph coagulation (FB:FBrf0192416|PMID:16690050 [IMP])	0005576 // extracellular region (FB:FBrf0180365|PMID:15466469 [HDA])		fondue	134.749	221.325	332.847	267.176	233.58	237.935	137.3	116.417	152.504	151.433	166.821	251.506	162.664	7818	15237	21450	16231	16614	15470	8477	8734	9808	10410	9291	14443	10193.8	7102.99	0.532668	0
Gbp1	2R	17136451..17136903	FBgn0034199	40.094	1.73942	0.00358553	1	0090277 // positive regulation of peptide hormone secretion (FB:FBrf0231170|PMID:26928023 [IMP]) /// 0046330 // positive regulation of JNK cascade (FB:FBrf0217467|PMID:22355724 [IGI] FB:FBgn0013983) /// 0043647 // inositol phosphate metabolic process (FB:FBrf0220098|PMID:22928859 [IDA]) /// 0051482 // positive regulation of cytosolic calcium ion concentration involved in phospholipase C-activatin…	0005615 // extracellular space (FB:FBrf0217467|PMID:22355724 [IC] GO:0005125)	0005125 // cytokine activity (FB:FBrf0217467|PMID:22355724 [IMP])	Growth-blocking peptide 1	27.8843	34.3736	41.1648	43.9985	53.0489	40.094	29.0517	37.0343	18.9837	31.7931	23.5452	27.0348	27.9071	322	471	528	532	751	520.8	357	553	243	435	261	309	359.667	271.7	0.622731	0
CG32191	3L	complement(17806451..17809146)	FBgn0052191	9.16949	1.73758	0.0032954	1			0008484 // sulfuric ester hydrolase activity (FB:FBrf0174215|GO_REF:0000002 [IEA] InterPro:IPR000917)		8.30302	11.3298	10.7018	10.129	5.38385	9.16949	6.01952	4.0132	7.00766	6.25494	6.38582	7.70062	6.23029	512	829	733	654	407	627	395	320	479	457	378	470	416.5	231.825	0.420289	0
CG15465	X	5085759..5254864	FBgn0029746	0.956048	1.73735	0.0397918	1					1.52228	1.58868	0.578497	0.563338	0.527444	0.956048	1.09336	0.659949	0.550416	0.603905	0.464553	0.507887	0.646679	751	930	317	291	319	521.6	574	421	301	353	220	248	352.833	428.413	0.940826	0
Lcp1	2R	complement(8430115..8431243)	FBgn0002531	2529.1	1.73273	0.0129983	1	0008363 // larval chitin-based cuticle development (FB:FBrf0035935|PMID:6168386 [IC] GO:0008010) /// 0040003 // chitin-based cuticle development (FB:FBrf0200175|PMID:17628275 [ISM])	62129	0008010 // structural constituent of chitin-based larval cuticle (FB:FBrf0200175|PMID:17628275 [ISM]) /// 0008010 // structural constituent of chitin-based larval cuticle (FB:FBrf0035935|PMID:6168386 [IDA]) /// 0008010 // structural constituent of chitin-based larval cuticle (FB:FBrf0031088|PMID:101231 [IDA])	Larval cuticle protein 1	1535.22	2728.77	3263.2	2846.95	2271.35	2529.1	1532.33	1180.79	1396.04	2200.22	1677	2486.16	1745.42	41679	87905	98402	80929	75596	76902.2	44269	41452	42012	70774	43704	66806	51502.8	34948	0.540953	0
p38c	3R	complement(24149020..24150203)	FBgn0267339	4.80296	1.72896	0.0238294	1	0009617 // response to bacterium (FB:FBrf0226357|PMID:25254641 [IMP]) /// 0035556 // intracellular signal transduction (PMID:21873635 [IBA] CGD:CAL0000176774|CGD:CAL0000183747|FB:FBgn0003256|FB:FBgn0015765|FB:FBgn0024846|MGI:MGI:106908|MGI:MGI:1201387|MGI:MGI:1201408|MGI:MGI:1346858|MGI:MGI:1346865|PANTHER:PTN000622075|PomBase:SPBC119.08|RGD:3046|RGD:621505|RGD:70500|RGD:71050|UniProtKB:P78362|Un…	0005737 // cytoplasm (PMID:21873635 [IBA] CGD:CAL0000197240|FB:FBgn0003256|FB:FBgn0052703|FB:FBgn0267339|MGI:MGI:1201408|MGI:MGI:1346347|MGI:MGI:1346858|MGI:MGI:1346859|MGI:MGI:1346861|MGI:MGI:1346862|MGI:MGI:1346865|MGI:MGI:1354946|MGI:MGI:2444559|PANTHER:PTN000622075|PomBase:SPAC24B11.06c|PomBase:SPBC119.08|PomBase:SPBC530.14c|RGD:3046|RGD:621506|RGD:628847|RGD:70496|RGD:70500|RGD:70975|RGD:710…	0005524 // ATP binding (FB:FBrf0174215|GO_REF:0000002 [IEA] InterPro:IPR000719|InterPro:IPR002290|InterPro:IPR003527|InterPro:IPR017441) /// 0004707 // MAP kinase activity (FB:FBrf0226357|PMID:25254641 [IDA]) /// 0004707 // MAP kinase activity (PMID:21873635 [IBA] FB:FBgn0015765|FB:FBgn0024846|FB:FBgn0267339|MGI:MGI:1346865|PANTHER:PTN002372889|PomBase:SPAC24B11.06c|RGD:1309340|RGD:3045|RGD:70496…	p38c MAP kinase	5.20176	7.81823	4.77264	3.00605	3.2161	4.80296	4.39004	2.33167	3.82588	2.15319	3.34797	3.61523	3.27733	157	280	160	95	119	162.2	141	91	128	77	97	108	107	95.1143	0.66239	0
Atg8a	X	complement(10764878..10768338)	FBgn0052672	264.755	1.72663	0.0263283	1	0006914 // autophagy (FB:FBrf0223303|PMID:23873149 [IMP]) /// 0006914 // autophagy (FB:FBrf0229722|PMID:25882046 [IMP]) /// 0031396 // regulation of protein ubiquitination (FB:FBrf0201586|PMID:17435236 [IMP]) /// 0000422 // mitophagy (PMID:21873635 [IBA] PANTHER:PTN000103525|UniProtKB:Q9GZQ8|UniProtKB:Q9H492) /// 0008340 // determination of adult lifespan (FB:FBrf0223338|PMID:24244197 [IGI] FB:FB…	0005776 // autophagosome (FB:FBrf0223303|PMID:23873149 [IDA]) /// 0061174 // type I terminal bouton (FB:FBrf0235547|PMID:27720484 [IDA]) /// 0005776 // autophagosome (FB:FBrf0219457|PMID:22863314 [IDA]) /// 0044753 // amphisome (FB:FBrf0219457|PMID:22863314 [IDA]) /// 0005776 // autophagosome (FB:FBrf0211647|PMID:20713604 [IDA]) /// 0005776 // autophagosome (FB:FBrf0227734|PMID:25481477 [IDA]) //…	0031625 // ubiquitin protein ligase binding (PMID:21873635 [IBA] PANTHER:PTN000103525|UniProtKB:O95166|UniProtKB:P60520|UniProtKB:Q9BXW4|UniProtKB:Q9GZQ8|UniProtKB:Q9H0R8|UniProtKB:Q9H492) /// 0019901 // protein kinase binding (FB:FBrf0219970|PMID:23043107 [IPI] FB:FBgn0260945) /// 0008017 // microtubule binding (PMID:21873635 [IBA] MGI:MGI:1861742|PANTHER:PTN000861056|RGD:621315) /// 0050811 // …	Autophagy-related 8a	387.31	374.758	183.776	183.655	194.277	264.755	322.749	165.88	132.204	164.86	146.756	155.308	181.293	16735	19214	8820	8309	10291	12673.8	14840	9268	6332	8440	6087	6642	8601.5	8278.76	0.776778	0
CG7997	2R	complement(16341251..16344182)	FBgn0034117	20.2474	1.72452	0.000786354	0.445076	0046477 // glycosylceramide catabolic process (PMID:21873635 [IBA] MGI:MGI:1347344|PANTHER:PTN000155295) /// 0009311 // oligosaccharide metabolic process (PMID:21873635 [IBA] PANTHER:PTN000155295|UniProtKB:P06280) /// 0016139 // glycoside catabolic process (PMID:21873635 [IBA] PANTHER:PTN000155295|WB:WBGene00011095)	0005737 // cytoplasm (PMID:21873635 [IBA] PANTHER:PTN000155295|UniProtKB:P06280|WB:WBGene00011095)	0004557 // alpha-galactosidase activity (PMID:21873635 [IBA] MGI:MGI:1347344|PANTHER:PTN000155295|PomBase:SPAC869.07c|RGD:1589721|UniProtKB:P06280|UniProtKB:Q5AX28)	CG7997, isoform A	12.8882	18.1495	25.388	23.0016	21.8097	20.2474	11.7972	13.0848	13.3605	14.3859	15.1887	16.7989	14.1027	617	1031	1350	1153	1280	1086.2	601	810	709	816	698	796	738.333	373.978	0.381024	0
CG11854	3R	25242020..25243262	FBgn0039299	214.715	1.72099	0.0154513	1		0005615 // extracellular space (FB:FBrf0152012|PMID:12435630 [ISS] FB:FBgn0039298) /// 0005615 // extracellular space (PMID:21873635 [IBA] FB:FBgn0039298|PANTHER:PTN001663160)			137.545	185.219	309.666	291.498	149.646	214.715	105.766	85.0262	151.333	184.631	143.286	217.622	147.944	3643	5821	9110	8084	4859	6303.4	2981	2912	4443	5794	3643	5705	4246.33	3549.73	0.662207	0
CG1136	3L	4046596..4059660	FBgn0035490	6.78506	1.72037	0.00156875	1			0042302 // structural constituent of cuticle (FB:FBrf0174215|GO_REF:0000002 [IEA] InterPro:IPR000618)		7.95016	8.14273	5.78611	7.05238	4.9939	6.78506	6.08036	4.22972	4.13574	4.8855	5.01756	3.81092	4.6933	548	666	443	509	422	517.6	446	377	316	399	332	260	355	163.109	0.373524	0
SK	X	5340236..5405138	FBgn0029761	1.23695	1.71608	0.0227182	1	0006813 // potassium ion transport (FB:FBrf0216279|PMID:21957252 [IMP]) /// 0016057 // regulation of membrane potential in photoreceptor cell (FB:FBrf0216279|PMID:21957252 [IDA]) /// 0071805 // potassium ion transmembrane transport (PMID:21873635 [IBA] MGI:MGI:2153182|PANTHER:PTN000016263|RGD:621476|UniProtKB:Q9H2S1) /// 0006813 // potassium ion transport (FB:FBrf0212479|GO_REF:0000024 [ISS] UniP…	0016021 // integral component of membrane (FB:FBrf0216279|PMID:21957252 [IDA]) /// 0016021 // integral component of membrane (FB:FBrf0212479|GO_REF:0000024 [ISS] UniProtKB:P70604) /// 0043005 // neuron projection (PMID:21873635 [IBA] PANTHER:PTN000016263|RGD:2964|WB:WBGene00008570) /// 0005886 // plasma membrane (PMID:21873635 [IBA] MGI:MGI:1933993|MGI:MGI:2153182|MGI:MGI:2153183|PANTHER:PTN00001…	0016286 // small conductance calcium-activated potassium channel activity (FB:FBrf0212479|GO_REF:0000024 [ISS] UniProtKB:P70604) /// 0009881 // photoreceptor activity (FB:FBrf0216279|PMID:21957252 [IDA]) /// 0005516 // calmodulin binding (PMID:21873635 [IBA] MGI:MGI:1933993|PANTHER:PTN000016262|RGD:2963) /// 0016286 // small conductance calcium-activated potassium channel activity (PMID:21873635 …	small conductance calcium-activated potassium channel	2.20798	1.70597	0.765304	0.753357	0.752154	1.23695	1.20499	0.883015	0.870844	0.769122	0.795479	0.567702	0.848525	613	562	236	219	256	377.2	356	317	268	253	212	156	260.333	264.956	0.787748	0
CG17109	3R	23095690..23097240	FBgn0039051	7.59485	1.71539	0.0310919	1	0006520 // cellular amino acid metabolic process (FB:FBrf0174215|GO_REF:0000002 [IEA] InterPro:IPR010159)	0005737 // cytoplasm (FB:FBrf0174215|GO_REF:0000002 [IEA] InterPro:IPR010159)	0004046 // aminoacylase activity (PMID:21873635 [IBA] PANTHER:PTN000110477|RGD:2030)		5.74285	8.21081	7.56252	9.93243	6.52562	7.59485	5.96051	1.87813	4.71687	4.75049	9.10776	5.54235	5.32602	201	341	294	364	280	296	222	85	183	197	306	192	197.5	134.206	0.57318	0
Idgf4	X	complement(9927973..9930948)	FBgn0026415	158.481	1.71532	0.00112721	0.721413	0042060 // wound healing (FB:FBrf0230884|PMID:26838602 [IMP]) /// 0018990 // ecdysis, chitin-based cuticle (FB:FBrf0230884|PMID:26838602 [IMP]) /// 0005975 // carbohydrate metabolic process (FB:FBrf0174215|GO_REF:0000002 [IEA] InterPro:IPR001223|InterPro:IPR013781) /// 0006032 // chitin catabolic process (PMID:21873635 [IBA] FB:FBgn0022700|FB:FBgn0034582|FB:FBgn0038180|MGI:MGI:1932052|PANTHER:PTN…	0005737 // cytoplasm (PMID:21873635 [IBA] MGI:MGI:1340899|PANTHER:PTN001341036|ZFIN:ZDB-GENE-030131-9279) /// 0005576 // extracellular region (PMID:21873635 [IBA] FB:FBgn0013763|FB:FBgn0020415|FB:FBgn0022700|FB:FBgn0022702|FB:FBgn0034582|FB:FBgn0038180|MGI:MGI:106661|PANTHER:PTN000126545|RGD:1303058|RGD:620874|UniProtKB:P36222|UniProtKB:Q13231|UniProtKB:Q9BZP6) /// 0005576 // extracellular region…	0008084 // imaginal disc growth factor receptor binding (FB:FBrf0106744|PMID:9847235 [IDA]) /// 0008061 // chitin binding (PMID:21873635 [IBA] FB:FBgn0013763|FB:FBgn0022700|FB:FBgn0038180|PANTHER:PTN000126545|UniProtKB:P36222|UniProtKB:Q15782) /// 0004568 // chitinase activity (PMID:21873635 [IBA] FB:FBgn0022700|FB:FBgn0034582|FB:FBgn0038180|MGI:MGI:1932052|PANTHER:PTN000126545|RGD:1303058|TAIR:l…	Imaginal disc growth factor 4	154.091	174.746	161.76	153.312	148.496	158.481	122.551	92.633	98.1988	114.833	101.585	130.787	110.098	7204	9694	8400	7505	8511	8262.8	6097	5600	5089	6361	4559	6052	5626.33	1666.4	0.240728	0
CG42834	3R	17418759..17419294	FBgn0262023	141.593	1.71464	0.00232031	1	0008150 // biological_process (FB:FBrf0159398|GO_REF:0000015 [ND])	0005575 // cellular_component (FB:FBrf0159398|GO_REF:0000015 [ND])	0003674 // molecular_function (FB:FBrf0159398|GO_REF:0000015 [ND])		192.849	208.907	106.677	117.148	82.3851	141.593	104.677	76.3526	100.49	92.7786	105.367	105.443	97.518	2635	3387	1619	1676	1380	2139.4	1522	1349	1522	1502	1382	1426	1450.5	921.683	0.447566	0
Gbs-70E	3L	complement(14540937..14550975)	FBgn0036428	23.1213	1.71414	0.000947956	0.580967	0070873 // regulation of glycogen metabolic process (FB:FBrf0224978|PMID:24727027 [IMP]) /// 0048149 // behavioral response to ethanol (FB:FBrf0209720|PMID:19951294 [IMP])		2001069 // glycogen binding (FB:FBrf0224978|PMID:24727027 [IDA]) /// 0008157 // protein phosphatase 1 binding (FB:FBrf0224978|PMID:24727027 [IPI] FB:FBgn0004103) /// 0008157 // protein phosphatase 1 binding (FB:FBrf0224978|PMID:24727027 [IPI] FB:FBgn0003134) /// 0008157 // protein phosphatase 1 binding (FB:FBrf0224978|PMID:24727027 [IPI] FB:FBgn0000711) /// 0008157 // protein phosphatase 1 bindin…	Glycogen binding subunit 70E	30.2829	30.3998	17.9566	17.1001	19.8672	23.1213	23.4447	14.156	14.4368	15.7168	13.6842	14.497	15.9892	2197	2617	1447	1299	1767	1865.4	1810	1328	1161	1351	953	1041	1274	848.599	0.530906	0
Pgant8	3L	15683872..15686598	FBgn0036529	3.84861	1.71382	0.00220884	1	0009312 // oligosaccharide biosynthetic process (FB:FBrf0173169|PMID:12829714 [IDA]) /// 0009312 // oligosaccharide biosynthetic process (FB:FBrf0212479|GO_REF:0000024 [ISS] UniProtKB:Q6WV20)	0005794 // Golgi apparatus (PMID:21873635 [IBA] FB:FBgn0027558|FB:FBgn0050463|PANTHER:PTN000187024|UniProtKB:Q10471|UniProtKB:Q14435|UniProtKB:Q8NCL4) /// 0005795 // Golgi stack (FB:FBrf0173169|PMID:12829714 [NAS])	0004653 // polypeptide N-acetylgalactosaminyltransferase activity (FB:FBrf0212479|GO_REF:0000024 [ISS] UniProtKB:Q6WV20) /// 0004653 // polypeptide N-acetylgalactosaminyltransferase activity (FB:FBrf0173169|PMID:12829714 [IDA])	Polypeptide N-Acetylgalactosaminyltransferase 8	3.06835	3.41274	3.74215	4.17412	4.84566	3.84861	2.4643	2.86956	2.36573	3.08653	2.89908	2.57736	2.71043	172	227	233	245	333	242	147	208	147	205	156	143	167.667	88.4813	0.421309	0
GstE7	2R	18406924..18407688	FBgn0063493	24.9225	1.71048	0.0161386	1	0006749 // glutathione metabolic process (FB:FBrf0217315|PMID:22082028 [IDA]) /// 0006749 // glutathione metabolic process (PMID:21873635 [IBA] FB:FBgn0001149|FB:FBgn0010038|FB:FBgn0010040|FB:FBgn0010041|FB:FBgn0010042|FB:FBgn0010043|FB:FBgn0010044|FB:FBgn0027590|FB:FBgn0033381|FB:FBgn0033817|FB:FBgn0034335|FB:FBgn0034354|FB:FBgn0038020|FB:FBgn0038029|FB:FBgn0042206|FB:FBgn0063491|FB:FBgn0063493|…	0005737 // cytoplasm (FB:FBrf0202953|GO_REF:0000024 [ISS] RGD:70952) /// 0005737 // cytoplasm (PMID:21873635 [IBA] FB:FBgn0250732|PANTHER:PTN001679864)	0004364 // glutathione transferase activity (PMID:21873635 [IBA] FB:FBgn0001149|FB:FBgn0010038|FB:FBgn0010040|FB:FBgn0010041|FB:FBgn0010042|FB:FBgn0010043|FB:FBgn0010044|FB:FBgn0027590|FB:FBgn0033381|FB:FBgn0033817|FB:FBgn0034335|FB:FBgn0034354|FB:FBgn0038020|FB:FBgn0038029|FB:FBgn0042206|FB:FBgn0063491|FB:FBgn0063493|FB:FBgn0063494|FB:FBgn0063495|FB:FBgn0063496|FB:FBgn0063497|FB:FBgn0063498|FB:F…	Glutathione S transferase E7	15.435	26.7073	29.7313	29.4822	23.2567	24.9225	15.2274	9.20033	16.8851	13.2868	19.2844	30.2562	17.3567	301	618	644	602	556	544.2	316	232	365	307	361	584	360.833	259.109	0.58766	0
Rel	3R	complement(9044183..9047977)	FBgn0014018	48.5561	1.70821	5.2001e-05	0.00925617	0006963 // positive regulation of antibacterial peptide biosynthetic process (FB:FBrf0100747|PMID:9510254 [IMP]) /// 0045944 // positive regulation of transcription from RNA polymerase II promoter (FB:FBrf0223287|PMID:24010524 [IMP]) /// 0007249 // I-kappaB kinase/NF-kappaB signaling (PMID:21873635 [IBA] PANTHER:PTN000652441|RGD:1311231) /// 0045944 // positive regulation of transcription from RN…	0005634 // nucleus (FB:FBrf0194533|PMID:16763552 [IDA]) /// 0005634 // nucleus (FB:FBrf0147014|PMID:11943764 [IDA]) /// 0005737 // cytoplasm (FB:FBrf0147014|PMID:11943764 [IDA]) /// 0033256 // I-kappaB/NF-kappaB complex (PMID:21873635 [IBA] PANTHER:PTN000652441|UniProtKB:Q00653) /// 0005829 // cytosol (FB:FBrf0136987|PMID:11400160 [IDA]) /// 0005634 // nucleus (FB:FBrf0190362|PMID:16163390 [IDA])…	0000981 // RNA polymerase II transcription factor activity, sequence-specific DNA binding (FB:FBrf0207341|PMID:19135474 [IDA]) /// 0005515 // protein binding (FB:FBrf0133276|PMID:11269502 [IPI] UniProtKB:Q8IRY7) /// 0001228 // transcriptional activator activity, RNA polymerase II transcription regulatory region sequence-specific binding (FB:FBrf0194397|PMID:17296495 [IDA]) /// 0001228 // transcri…	Relish	51.6171	49.2073	44.1191	46.6518	51.1854	48.5561	38.7813	32.9731	30.0896	33.9793	35.5868	32.9053	34.0526	4604	5208	4371	4357	5597	4827.4	3681	3803	2975	3591	3047	2905	3333.67	951.931	0.234361	1
LManII	2L	10457658..10462472	FBgn0027611	118.737	1.70785	0.00174349	1	0006517 // protein deglycosylation (PMID:21873635 [IBA] FB:FBgn0011740|FB:FBgn0026616|PANTHER:PTN002480870) /// 0006013 // mannose metabolic process (PMID:21873635 [IBA] MGI:MGI:107286|PANTHER:PTN002480870|RGD:1308840)	0005576 // extracellular region (FB:FBrf0180365|PMID:15466469 [HDA]) /// 0005774 // vacuolar membrane (PMID:21873635 [IBA] PANTHER:PTN000176485|UniProtKB:P94078|UniProtKB:Q8LPJ3)	0004571 // mannosyl-oligosaccharide 1,2-alpha-mannosidase activity (FB:FBrf0223118|PMID:23979800 [IDA]) /// 0004559 // alpha-mannosidase activity (PMID:21873635 [IBA] FB:FBgn0027611|MGI:MGI:107286|PANTHER:PTN002480870|RGD:1308840|RGD:3039|TAIR:locus:2147855|UniProtKB:P94078|dictyBase:DDB_G0292206) /// 0030246 // carbohydrate binding (FB:FBrf0174215|GO_REF:0000002 [IEA] InterPro:IPR011013) /// 000…	Lysosomal alpha-mannosidase II	103.422	123.613	122.469	120.995	123.186	118.737	90.1252	91.7217	69.493	80.6894	79.662	88.4638	83.3592	9578	13584	12598	11733	13986	12295.8	8882	10984	7134	8854	7082	8109	8507.5	3201.45	0.312776	0
dsb	3L	complement(1893408..1910197)	FBgn0035290	8.79043	1.70399	0.000425121	0.190029	0090382 // phagosome maturation (FB:FBrf0224069|PMID:24412417 [IMP])	0016020 // membrane (FB:FBrf0174215|GO_REF:0000002 [IEA] InterPro:IPR002159) /// 0045335 // phagocytic vesicle (FB:FBrf0224069|PMID:24412417 [IDA]) /// 0005764 // lysosome (FB:FBrf0224069|PMID:24412417 [IDA])		debris buster	8.98882	9.27999	9.04473	8.41638	8.22221	8.79043	7.46111	6.26348	6.51153	5.64563	4.3891	6.40209	6.11216	1071	1312	1197	1050	1201	1166.2	946	965	860	797	502	755	804.167	276.259	0.302145	0
Cpr92F	3R	20669571..20672821	FBgn0038819	15.6834	1.70343	0.00911462	1	0040003 // chitin-based cuticle development (FB:FBrf0200175|PMID:17628275 [ISM])	0031012 // extracellular matrix (PMID:21873635 [IBA] FB:FBgn0005664|PANTHER:PTN000955699) /// 0062129	0008010 // structural constituent of chitin-based larval cuticle (FB:FBrf0200175|PMID:17628275 [ISM]) /// 0042302 // structural constituent of cuticle (FB:FBrf0174215|GO_REF:0000002 [IEA] InterPro:IPR000618)	Cuticular protein 92F	17.1651	22.5085	15.3397	14.1552	9.24832	15.6834	17.8169	6.48219	9.19972	9.87203	10.3594	11.4123	10.8571	813	1265	807	702	537	824.8	898	397	483	554	471	535	556.333	446.457	0.644383	0
CG30289	2R	complement(21520413..21521848)	FBgn0050289	5.62857	1.70299	0.00525299	1	0006508 // proteolysis (PMID:21873635 [IBA] FB:FBgn0000533|MGI:MGI:2149951|MGI:MGI:2149952|MGI:MGI:96942|MGI:MGI:96943|PANTHER:PTN001207268|RGD:735142|UniProtKB:Q8NF86)	0005615 // extracellular space (PMID:21873635 [IBA] FB:FBgn0000533|MGI:MGI:2149951|MGI:MGI:2149952|MGI:MGI:2661234|MGI:MGI:2681414|MGI:MGI:96943|PANTHER:PTN001207268|UniProtKB:Q9NAS8|UniProtKB:Q9NAS9)	0004252 // serine-type endopeptidase activity (FB:FBrf0240739|PMID:30367934 [ISM]) /// 0004252 // serine-type endopeptidase activity (PMID:21873635 [IBA] FB:FBgn0000533|MGI:MGI:1916698|PANTHER:PTN001207268|RGD:735142|UniProtKB:Q8NF86)		5.89776	6.9301	6.09864	4.57046	4.64588	5.62857	4.81384	5.03015	4.22605	2.98661	2.87887	3.54115	3.91278	175	244	201	142	169	186.2	152	193	139	105	82	104	129.167	78.8545	0.519144	0
Fbp2	2L	9426784..9427917	FBgn0000640	4213.32	1.7004	0.0129243	1		0005737 // cytoplasm (PMID:21873635 [IBA] PANTHER:PTN002460357|RGD:620087|UniProtKB:F6Q486|UniProtKB:P15428)	0004022 // alcohol dehydrogenase (NAD) activity (FB:FBrf0174215|GO_REF:0000002 [IEA] InterPro:IPR002424|InterPro:IPR002426) /// 0045735 // nutrient reservoir activity (FB:FBrf0054556|PMID:1920455 [NAS])	Fat body protein 2	3115.89	4571.08	4316.04	3851.91	5211.7	4213.32	3403.49	3108.1	2506.39	3353.57	1904.26	3534.4	2968.37	85307	148498	131250	110422	174924	130080	99158	110033	76064	108785	50046	95776	89977	57507	0.521148	0
Prat2	3L	complement(6911999..6914876)	FBgn0041194	52.5812	1.69878	0.00123819	0.834033	0009116 // nucleoside metabolic process (FB:FBrf0174215|GO_REF:0000002 [IEA] InterPro:IPR000836) /// 0009113 // purine nucleobase biosynthetic process (FB:FBrf0174215|GO_REF:0000002 [IEA] InterPro:IPR005854)		0004044 // amidophosphoribosyltransferase activity (FB:FBrf0174215|GO_REF:0000002 [IEA] InterPro:IPR005854)	Phosphoribosylamidotransferase 2	34.3158	44.909	55.3858	64.8808	63.4145	52.5812	34.9518	46.796	28.1461	40.4267	36.2446	38.0408	37.4343	1872	2907	3356	3706	4241	3216.4	2029	3301	1702	2613	1898	2054	2266.17	1487.1	0.539393	0
Tsp42Ek	2R	7042656..7044710	FBgn0033133	81.3795	1.69872	0.00145698	1		0016021 // integral component of membrane (FB:FBrf0152316|PMID:12370414 [ISM]) /// 0016021 // integral component of membrane (FB:FBrf0174215|GO_REF:0000002 [IEA] InterPro:IPR008952|InterPro:IPR018499)	0003674 // molecular_function (FB:FBrf0159398|GO_REF:0000015 [ND])	Tetraspanin 42Ek	51.033	62.6298	95.6773	95.2038	102.354	81.3795	43.8199	64.6086	48.2155	66.6578	60.1608	64.3758	57.9731	1565	2279	3259	3057	3848	2801.6	1430	2562	1639	2422	1771	1954	1963	1336.67	0.545148	0
teq	3L	9074643..9092131	FBgn0023479	27.9773	1.6982	0.00374113	1	0042593 // glucose homeostasis (FB:FBrf0230045|PMID:26265729 [IMP]) /// 0032024 // positive regulation of insulin secretion (FB:FBrf0230045|PMID:26265729 [IMP]) /// 0007614 // short-term memory (FB:FBrf0215513|PMID:19220480 [IDA]) /// 0006508 // proteolysis (FB:FBrf0155784|PMID:12568721 [ISM]) /// 0006508 // proteolysis (FB:FBrf0174215|GO_REF:0000002 [IEA] InterPro:IPR001254|InterPro:IPR001314|In…	0005576 // extracellular region (FB:FBrf0174215|GO_REF:0000002 [IEA] InterPro:IPR002557) /// 0016020 // membrane (FB:FBrf0174215|GO_REF:0000002 [IEA] InterPro:IPR001190|InterPro:IPR017448)	0004252 // serine-type endopeptidase activity (FB:FBrf0240739|PMID:30367934 [ISM]) /// 0008061 // chitin binding (FB:FBrf0174215|GO_REF:0000002 [IEA] InterPro:IPR002557) /// 0004252 // serine-type endopeptidase activity (FB:FBrf0155784|PMID:12568721 [ISM]) /// 0004252 // serine-type endopeptidase activity (FB:FBrf0174215|GO_REF:0000002 [IEA] InterPro:IPR001254|InterPro:IPR001314|InterPro:IPR01811…	Tequila	31.8403	37.9322	23.5696	21.7812	24.7634	27.9773	28.1964	18.3236	16.385	18.6087	16.9998	19.0029	19.5861	7391	10448	6077	5294	7047	7251.4	6965	5500	4216	5118	3788	4366	4992.17	3117.69	0.501702	1
Tsp42Ep	2R	complement(7054405..7057548)	FBgn0033137	23.069	1.69658	0.0270004	1		0016021 // integral component of membrane (FB:FBrf0152316|PMID:12370414 [ISM]) /// 0016021 // integral component of membrane (FB:FBrf0174215|GO_REF:0000002 [IEA] InterPro:IPR008952|InterPro:IPR018499)	0003674 // molecular_function (FB:FBrf0159398|GO_REF:0000015 [ND])	Tetraspanin 42Ep	9.54941	13.9808	30.567	30.5989	30.649	23.069	8.01776	20.1095	17.2297	18.7982	15.0633	19.3645	16.4305	704	1223	2503	2362	2770	1912.4	629	1917	1408	1642	1066	1413	1345.83	1347.93	0.803991	0
CG5493	2R	complement(18616692..18619328)	FBgn0034364	13.2359	1.69436	0.0183199	1	0055114 // oxidation-reduction process (FB:FBrf0174215|GO_REF:0000002 [IEA] InterPro:IPR010300) /// 0019448 // L-cysteine catabolic process (PMID:21873635 [IBA] CGD:CAL0000188872|PANTHER:PTN000308696|RGD:69262)		0017172 // cysteine dioxygenase activity (PMID:21873635 [IBA] PANTHER:PTN000308696|RGD:69262) /// 0017172 // cysteine dioxygenase activity (FB:FBrf0202953|GO_REF:0000024 [ISS] UniProtKB:P21816) /// 0016702 // oxidoreductase activity, acting on single donors with incorporation of molecular oxygen, incorporation of two atoms of oxygen (PMID:21873635 [IBA] PANTHER:PTN000985800|RGD:69262) /// 0008198…		6.7806	9.71198	15.9558	14.3134	19.4177	13.2359	8.28617	11.2302	5.77572	11.2245	9.79205	10.8787	9.53122	233	396	609	515	818	514.2	303	499	220	457	323	370	362	323.392	0.713125	0
Sdc	2R	complement(21392402..21481176)	FBgn0010415	114.267	1.69005	0.0447222	1	0007411 // axon guidance (FB:FBrf0174474|PMID:14761655 [IMP]) /// 0007411 // axon guidance (FB:FBrf0174485|PMID:15043815 [IMP]) /// 0021782 // glial cell development (FB:FBrf0225669|PMID:25033182 [IMP]) /// 0045887 // positive regulation of synaptic growth at neuromuscular junction (FB:FBrf0191320|PMID:16476662 [IMP]) /// 0007411 // axon guidance (FB:FBrf0187328|PMID:15886101 [IMP]) /// 0007411 /…	0031594 // neuromuscular junction (FB:FBrf0191320|PMID:16476662 [IDA]) /// 0009986 // cell surface (PMID:21873635 [IBA] MGI:MGI:1349162|MGI:MGI:1349164|PANTHER:PTN000099415|RGD:3650|UniProtKB:P18827|WB:WBGene00004749) /// 0045202 // synapse (FB:FBrf0191320|PMID:16476662 [IDA]) /// 0098595 // perivitelline space (FB:FBrf0226456|PMID:25294944 [HDA]) /// 0031594 // neuromuscular junction (FB:FBrf020…		Syndecan	170.572	164.285	75.7116	80.1991	80.5683	114.267	145.438	77.5399	61.3882	67.7224	62.1644	64.506	79.7931	18271	20881	9008	8995	10580	13547	16578	10740	7289	8595	6392	6839	9405.5	9465.47	0.823783	0
CG10799	2R	13257886..13258477	FBgn0033821	17.4794	1.68973	0.0137029	1					11.3312	13.7936	22.1928	20.188	19.8912	17.4794	12.0804	10.3516	12.3146	9.50757	12.9086	17.2058	12.3948	171	247	372	319	368	295.4	194	202	206	170	187	257	202.667	115.397	0.436343	0
CG42514	3L	complement(16491838..16496236)	FBgn0260388	9.82686	1.68897	0.00190382	1	0055085 // transmembrane transport (FB:FBrf0174215|GO_REF:0000002 [IEA] InterPro:IPR011701)	0016021 // integral component of membrane (FB:FBrf0174215|GO_REF:0000002 [IEA] InterPro:IPR011701)			9.76021	12.9709	10.6882	8.54463	7.1704	9.82686	8.33406	4.99573	6.68843	6.60062	6.53398	8.20169	6.89242	624	984	759	572	562	700.2	567	413	474	500	401	519	479	240.657	0.385669	0
Obp99b	3R	complement(29716254..29716896)	FBgn0039685	7760.1	1.68235	0.00756792	1	0007606 // sensory perception of chemical stimulus (FB:FBrf0214323|PMID:21527792 [ISS] FB:FBgn0020277) /// 0042048 // olfactory behavior (FB:FBrf0212479|GO_REF:0000024 [ISS] UniProtKB:O02372) /// 0007608 // sensory perception of smell (PMID:21873635 [IBA] FB:FBgn0011279|FB:FBgn0034468|FB:FBgn0034470|FB:FBgn0034475|PANTHER:PTN000220814) /// 0007606 // sensory perception of chemical stimulus (FB:FB…	0005576 // extracellular region (FB:FBrf0212479|GO_REF:0000024 [ISS] UniProtKB:O02372) /// 0005576 // extracellular region (FB:FBrf0214323|PMID:21527792 [ISM])	0005549 // odorant binding (FB:FBrf0151704|PMID:12213773 [ISA] UniProtKB:P34174) /// 0005549 // odorant binding (FB:FBrf0141547|PMID:11729153 [ISS] UniProtKB:P34174) /// 0005549 // odorant binding (FB:FBrf0134509|PMID:11238251 [NAS]) /// 0005549 // odorant binding (FB:FBrf0214323|PMID:21527792 [ISS] FB:FBgn0020277)	Odorant-binding protein 99b	5772.54	6953.45	9476.74	8571.58	8026.22	7760.1	5135.25	5972.36	4786.27	5487.69	4941.61	6825.45	5524.77	87408	124935	159388	135901	148992	131325	82746	116938	80336	98454	71828	102295	92099.5	44516.2	0.393208	0
Ctr1B	3R	8317612..8319205	FBgn0062412	78.6244	1.68007	0.0016776	1	0006825 // copper ion transport (FB:FBrf0167752|PMID:12966081 [IDA]) /// 0006878 // cellular copper ion homeostasis (PMID:21873635 [IBA] FB:FBgn0062412|FB:FBgn0062413|MGI:MGI:1333843|MGI:MGI:1333844|PANTHER:PTN000280760|SGD:S000001218) /// 0006825 // copper ion transport (FB:FBrf0210824|PMID:20351114 [IMP]) /// 0010038 // response to metal ion (FB:FBrf0187596|PMID:15833915 [IMP]) /// 0035434 // c…	0016021 // integral component of membrane (FB:FBrf0174215|GO_REF:0000002 [IEA] InterPro:IPR007274) /// 0005886 // plasma membrane (PMID:21873635 [IBA] CGD:CAL0000196962|FB:FBgn0062411|FB:FBgn0062413|PANTHER:PTN000280760|PomBase:SPAC1142.05|PomBase:SPBC23G7.16|PomBase:SPCC1393.10|RGD:620059|SGD:S000004403|SGD:S000006328|UniProtKB:Q60EN8|UniProtKB:Q8IL79|UniProtKB:Q94EE4)	0005375 // copper ion transmembrane transporter activity (FB:FBrf0167752|PMID:12966081 [IDA]) /// 0005375 // copper ion transmembrane transporter activity (FB:FBrf0179972|PMID:15239669 [IMP]) /// 0005375 // copper ion transmembrane transporter activity (PMID:21873635 [IBA] CGD:CAL0000196962|FB:FBgn0062411|FB:FBgn0062412|FB:FBgn0062413|MGI:MGI:1333843|PANTHER:PTN000280760|PomBase:SPAC1142.05|PomBa…	Copper transporter 1B	66.067	76.7352	91.4623	66.0845	92.7732	78.6244	71.4842	63.0303	37.2461	70.9771	41.552	53.4825	56.2954	1605	2212	2468	1681	2763	2145.8	1848	1980	1003	2043	969	1286	1521.5	993.037	0.557173	0
Npc2g	3R	complement(30744605..30745263)	FBgn0039800	98.7854	1.67948	0.000203913	0.0601542	0015918 // sterol transport (FB:FBrf0201424|PMID:17804599 [ISS] FB:FBgn0031381) /// 0007498 // mesoderm development (FB:FBrf0138533|PMID:11486054 [IEP]) /// 0015918 // sterol transport (PMID:21873635 [IBA] FB:FBgn0031381|FB:FBgn0038198|MGI:MGI:1915213|PANTHER:PTN000139325|SGD:S000002204|UniProtKB:P61916|UniProtKB:P79345) /// 0032367 // intracellular cholesterol transport (FB:FBrf0174215|GO_REF:00…	0005576 // extracellular region (FB:FBrf0180365|PMID:15466469 [HDA])	0032934 // sterol binding (FB:FBrf0201424|PMID:17804599 [ISS] HGNC:14537) /// 0032934 // sterol binding (PMID:21873635 [IBA] MGI:MGI:1915213|PANTHER:PTN000139325|SGD:S000002204|TAIR:locus:505006248|UniProtKB:O97763|UniProtKB:P61916)	Niemann-Pick type C-2g	79.4095	103.795	116.296	101.877	92.549	98.7854	62.9315	62.8382	64.4957	67.0213	65.1746	98.5127	70.1623	1334	2069	2170	1792	1906	1854.2	1125	1365	1201	1334	1051	1638	1285.67	535.355	0.338845	0
fusl	2L	complement(5330470..5338073)	FBgn0031702	16.6274	1.67766	0.00010561	0.0239593	0007274 // neuromuscular synaptic transmission (FB:FBrf0204409|PMID:18385325 [IMP]) /// 0007270 // neuron-neuron synaptic transmission (FB:FBrf0204409|PMID:18385325 [IMP]) /// 0070073 // clustering of voltage-gated calcium channels (FB:FBrf0204409|PMID:18385325 [IMP])	0042734 // presynaptic membrane (FB:FBrf0204409|PMID:18385325 [IDA]) /// 0005886 // plasma membrane (FB:FBrf0204409|PMID:18385325 [IDA]) /// 0043195 // terminal bouton (FB:FBrf0204409|PMID:18385325 [IDA])		fuseless	13.6468	16.0849	18.1452	19.0281	16.2322	16.6274	12.2081	10.2251	11.9717	11.4051	11.0671	14.0085	11.8143	1124	1572	1660	1641	1639	1527.2	1070	1089	1093	1113	875	1142	1063.67	323.461	0.239083	0
CG14502	2R	18288696..18294712	FBgn0034321	1.12122	1.67404	0.0319379	1					1.4581	0.957061	1.12339	0.923902	1.14363	1.12122	0.632404	1.01919	0.720942	0.911141	0.774086	0.708249	0.794336	104	81	89	69	100	88.6	48	94	57	77	53	50	63.1667	32.5908	0.451312	0
CG46314	2L	21314360..21319527	FBgn0284230	27.1363	1.67283	0.00336261	1					33.7537	35.3866	20.7973	21.4809	24.2631	27.1363	32.5399	17.1529	14.5357	18.404	16.0701	16.925	19.2713	2164	2692	1481	1442	1907	1937.2	2220	1422	1033	1398	989	1074	1356	981.363	0.608996	0
Cpr49Ac	2R	12386666..12390057	FBgn0033725	2204.36	1.67197	0.0164787	1	0040003 // chitin-based cuticle development (FB:FBrf0200175|PMID:17628275 [ISM])	0062129 /// 0005576 // extracellular region (FB:FBrf0180365|PMID:15466469 [HDA])	0008010 // structural constituent of chitin-based larval cuticle (FB:FBrf0200175|PMID:17628275 [ISM]) /// 0042302 // structural constituent of cuticle (FB:FBrf0174215|GO_REF:0000002 [IEA] InterPro:IPR000618)	Cuticular protein 49Ac	2878.79	2282.84	1762.79	2013.92	2083.46	2204.36	1908.65	2062.26	944.848	1937.15	1603.79	1071.21	1587.99	155356	146182	105665	113799	137839	131768	109609	143909	56521	123863	83082	57218	95700.3	57260.3	0.537567	1
CG6767	3L	complement(9683579..9696700)	FBgn0036030	130.47	1.67092	0.00477183	1					147.045	143.134	108.107	127.168	126.898	130.47	135.761	96.3443	65.7125	90.4074	89.8149	82.5742	93.4357	8850	10222	7227	8014	9363	8735.2	8695	7498	4384	6447	5189	4919	6188.67	2832.45	0.402887	0
pr	2L	complement(20073719..20075458)	FBgn0003141	59.078	1.6706	0.0213817	1	0006729 // tetrahydrobiopterin biosynthetic process (FB:FBrf0174215|GO_REF:0000002 [IEA] InterPro:IPR022469|InterPro:IPR022470) /// 0006728 // pteridine biosynthetic process (FB:FBrf0041206|PMID:6438092 [IDA]) /// 0006728 // pteridine biosynthetic process (FB:FBrf0041211|PMID:6421807 [IDA])	0005739 // mitochondrion (PMID:21873635 [IBA] PANTHER:PTN000287347|UniProtKB:Q03393)	0003874 // 6-pyruvoyltetrahydropterin synthase activity (FB:FBrf0174215|GO_REF:0000002 [IEA] InterPro:IPR022469|InterPro:IPR022470)	purple	67.3064	98.9026	46.7389	39.1409	43.3013	59.078	74.8615	31.751	25.7258	40.8228	35.5339	42.9949	41.9483	1841	3210	1420	1121	1452	1808.8	2179	1123	780	1323	933	1164	1250.33	1316.61	0.84953	0
spirit	X	complement(8571099..8573593)	FBgn0030051	64.0697	1.66845	0.0098184	1	0045752 // positive regulation of Toll signaling pathway (FB:FBrf0190023|PMID:16631589 [IMP]) /// 0050829 // defense response to Gram-negative bacterium (FB:FBrf0190023|PMID:16631589 [IMP]) /// 0006508 // proteolysis (FB:FBrf0155784|PMID:12568721 [ISM]) /// 0006508 // proteolysis (FB:FBrf0174215|GO_REF:0000002 [IEA] InterPro:IPR001254|InterPro:IPR001314|InterPro:IPR018114) /// 0045087 // innate i…	0005576 // extracellular region (FB:FBrf0190023|PMID:16631589 [IC] GO:0050832)	0004252 // serine-type endopeptidase activity (FB:FBrf0240739|PMID:30367934 [ISM]) /// 0004252 // serine-type endopeptidase activity (FB:FBrf0174215|GO_REF:0000002 [IEA] InterPro:IPR001254|InterPro:IPR001314|InterPro:IPR006604|InterPro:IPR018114) /// 0004252 // serine-type endopeptidase activity (FB:FBrf0155784|PMID:12568721 [ISM])	Serine Protease Immune Response Integrator	38.4231	43.7006	72.5544	73.0747	92.5957	64.0697	37.5985	58.6411	32.4403	60.1395	49.4783	42.9603	46.8763	1622	2189	3402	3230	4792	3047	1689	3201	1518	3008	2005	1795	2202.67	1940.58	0.727305	0
CG44245	2R	21200483..21212969	FBgn0265180	160.779	1.66738	0.0243285	1	0007498 // mesoderm development (FB:FBrf0138533|PMID:11486054 [IEP])	0005575 // cellular_component (FB:FBrf0159398|GO_REF:0000015 [ND])	0003674 // molecular_function (FB:FBrf0159398|GO_REF:0000015 [ND])		190.99	237.704	145.126	121.439	108.635	160.779	175.067	77.0243	97.1631	102.941	106.173	124.762	113.855	11193	16530	9447	7452	7805	10485.4	10918	5837	6312	7148	5973	7237	7237.5	5587.12	0.613987	0
LysS	3L	1227747..1228238	FBgn0004430	119.294	1.66556	0.0221787	1	0050829 // defense response to Gram-negative bacterium (FB:FBrf0202953|GO_REF:0000024 [ISS] UniProtKB:P00697)	0005615 // extracellular space (FB:FBrf0202953|GO_REF:0000024 [ISS] UniProtKB:C1BF55)	0003796 // lysozyme activity (FB:FBrf0202953|GO_REF:0000024 [ISS] UniProtKB:P00697) /// 0003796 // lysozyme activity (FB:FBrf0068462|PMID:8159165 [ISS])	Lysozyme S	77.5003	113.291	156.129	143.539	106.012	119.294	75.451	38.6615	113.289	73.2833	74.8377	130.581	84.3507	972	1686	2175	1885	1630	1669.6	1007	627	1575	1089	901	1621	1136.67	834.65	0.609473	0
CG10943	3L	complement(12861717..12862920)	FBgn0036320	6.41488	1.66487	0.00824849	1					8.35738	6.89947	5.83507	5.47313	5.50937	6.41488	4.13516	2.74355	5.41612	4.03063	5.65015	5.51424	4.58164	245	240	190	168	198	208.2	129	104	176	140	159	160	144.667	59.0881	0.33835	0
CG13585	2R	24531594..24533391	FBgn0035020	58.1442	1.66106	0.0131118	1					80.8642	87.4203	41.311	41.2725	39.8528	58.1442	69.5571	36.969	33.2857	34.9499	36.3992	36.9736	41.3558	2150	2758	1220	1149	1299	1715.2	1968	1271	981	1101	929	973	1203.83	1104.18	0.741422	0
Alp1	3L	complement(21442227..21444819)	FBgn0283479	107.437	1.66003	0.0012046	0.797446	0016311 // dephosphorylation (FB:FBrf0202953|GO_REF:0000024 [ISS] HGNC:439) /// 0016311 // dephosphorylation (PMID:21873635 [IBA] PANTHER:PTN000174527|RGD:2099|RGD:2100|SGD:S000002889|UniProtKB:P00634|UniProtKB:Q29486)	0009986 // cell surface (FB:FBrf0202953|GO_REF:0000024 [ISS] HGNC:439)	0004035 // alkaline phosphatase activity (FB:FBrf0202953|GO_REF:0000024 [ISS] HGNC:439) /// 0004035 // alkaline phosphatase activity (PMID:21873635 [IBA] FB:FBgn0283479|FB:FBgn0283480|MGI:MGI:108009|MGI:MGI:87983|PANTHER:PTN000174527|RGD:2099|RGD:2100|RGD:621650|SGD:S000002889|UniProtKB:P00634|UniProtKB:P05187|UniProtKB:P09487|UniProtKB:P10696|UniProtKB:Q29486|UniProtKB:Q92058|dictyBase:DDB_G0278…	Alkaline phosphatase 1	77.4796	116.589	124.569	124.945	93.6046	107.437	66.4611	56.8446	76.148	83.1201	80.3288	100.093	77.166	3567	6369	6370	6023	5283	5522.4	3256	3384	3886	4534	3550	4561	3861.83	1751.32	0.36164	0
CG17928	2L	16791568..16793444	FBgn0032603	4.68723	1.65832	0.00727237	1	0006629 // lipid metabolic process (FB:FBrf0174215|GO_REF:0000002 [IEA] InterPro:IPR005804|InterPro:IPR012171)	0016021 // integral component of membrane (FB:FBrf0174215|GO_REF:0000002 [IEA] InterPro:IPR012171) /// 0005739 // mitochondrion (PMID:21873635 [IBA] FB:FBgn0000406|PANTHER:PTN001047707)	0016491 // oxidoreductase activity (FB:FBrf0174215|GO_REF:0000002 [IEA] InterPro:IPR012171)		4.94218	6.56794	4.49223	3.92576	3.50805	4.68723	3.59484	2.35201	2.97948	3.62973	3.09403	4.51309	3.36053	208	328	210	173	181	220	161	128	139	181	125	188	153.667	89.6381	0.460644	0
CG15414	2L	complement(3480755..3491071)	FBgn0031542	14.539	1.65671	0.00536876	1					12.9549	17.9212	16.1725	16.0602	9.58596	14.539	10.2283	6.46994	9.59199	10.7922	11.3095	14.1347	10.4211	463	760	642	601	420	577.2	389	299	380	457	388	500	402.167	207.189	0.41129	0
FASN1	2L	3056598..3068177	FBgn0283427	57.4436	1.65642	0.0319665	1	0005977 // glycogen metabolic process (FB:FBrf0227628|PMID:25692475 [IMP]) /// 0009744 // response to sucrose (FB:FBrf0227628|PMID:25692475 [IMP]) /// 0071329 // cellular response to sucrose stimulus (FB:FBrf0227628|PMID:25692475 [IDA]) /// 0019432 // triglyceride biosynthetic process (FB:FBrf0227628|PMID:25692475 [IMP])		0031177 // phosphopantetheine binding (FB:FBrf0174215|GO_REF:0000002 [IEA] InterPro:IPR020806) /// 0016788 // hydrolase activity, acting on ester bonds (FB:FBrf0174215|GO_REF:0000002 [IEA] InterPro:IPR001031) /// 0004312 // fatty acid synthase activity (FB:FBrf0051874|PMID:2121604 [IDA]) /// 0016491 // oxidoreductase activity (FB:FBrf0174215|GO_REF:0000002 [IEA] InterPro:IPR020843)	Fatty acid synthase 1	56.5458	87.5802	57.2375	36.4366	49.4182	57.4436	52.4543	23.2214	42.8526	35.1231	50.0074	43.5634	41.2037	12604	23164	14171	8504	13504	14389.4	12442	6693	10588	9276	10700	9611	9885	7291.81	0.567385	0
CG5958	2L	complement(7430530..7433516)	FBgn0031913	212.107	1.65603	0.0164373	1		0005737 // cytoplasm (FB:FBrf0231269|PMID:26896675 [HDA])	1902936 // phosphatidylinositol bisphosphate binding (PMID:21873635 [IBA] MGI:MGI:1354168|PANTHER:PTN000019344|UniProtKB:Q5SYC1|UniProtKB:Q8IUQ0)		117.051	149.192	248.516	262.446	283.329	212.107	126.794	166.493	113.734	184.58	161.375	179.938	155.486	3503	5298	8261	8224	10395	7136.2	4038	6443	3773	6545	4636	5330	5127.5	3909.41	0.612986	0
CG11891	3R	25270209..25273267	FBgn0039309	1.87384	1.65563	0.0190368	1					2.26523	2.29084	1.82346	1.71799	1.27169	1.87384	1.0393	0.989259	1.46654	1.11337	1.49916	1.95206	1.34328	170	204	152	135	117	155.6	83	96	122	99	108	145	108.833	55.4142	0.416773	1
AdenoK	3L	complement(13019715..13022688)	FBgn0036337	42.3887	1.65528	0.000210849	0.0649094	0006166 // purine ribonucleoside salvage (FB:FBrf0174215|GO_REF:0000002 [IEA] InterPro:IPR001805) /// 0006167 // AMP biosynthetic process (FB:FBrf0202953|GO_REF:0000024 [ISS] MGI:MGI:87930)	0005654 // nucleoplasm (FB:FBrf0226456|PMID:25294944 [HDA]) /// 0005634 // nucleus (PMID:21873635 [IBA] MGI:MGI:87930|PANTHER:PTN000062161|RGD:2046|UniProtKB:Q584S6) /// 0005829 // cytosol (PMID:21873635 [IBA] MGI:MGI:87930|PANTHER:PTN000062161|TAIR:locus:2085079|TAIR:locus:2142609|UniProtKB:P55263) /// 0005829 // cytosol (FB:FBrf0226456|PMID:25294944 [HDA])	0004001 // adenosine kinase activity (PMID:21873635 [IBA] MGI:MGI:87930|PANTHER:PTN000062161|RGD:2046|SGD:S000003866|TAIR:locus:2085079) /// 0004001 // adenosine kinase activity (FB:FBrf0202953|GO_REF:0000024 [ISS] MGI:MGI:87930)	Adenosine Kinase	38.549	42.9866	42.0658	42.5192	45.823	42.3887	38.5087	28.1078	24.8004	31.0579	30.6977	31.0827	30.7092	1872	2477	2269	2162	2728	2301.6	1990	1765	1335	1787	1431	1494	1633.67	575.143	0.294653	0
CG1667	2R	9842686..9845512	FBgn0033453	17.1149	1.65504	0.000308086	0.113918	0045087 // innate immune response (PMID:21873635 [IBA] MGI:MGI:1919762|PANTHER:PTN005046674|UniProtKB:Q86WV6|ZFIN:ZDB-GENE-120921-1) /// 0000045 // autophagosome assembly (PMID:21873635 [IBA] MGI:MGI:1919762|PANTHER:PTN005046674|UniProtKB:Q86WV6) /// 0016239 // positive regulation of macroautophagy (PMID:21873635 [IBA] MGI:MGI:1919762|PANTHER:PTN005046674|UniProtKB:A7SLZ2|UniProtKB:Q86WV6|Xenbase…	0005789 // endoplasmic reticulum membrane (PMID:21873635 [IBA] MGI:MGI:1919762|PANTHER:PTN005046674|UniProtKB:Q86WV6) /// 0005776 // autophagosome (PMID:21873635 [IBA] MGI:MGI:1919762|PANTHER:PTN005046674|UniProtKB:Q86WV6)	0035438 // cyclic-di-GMP binding (PMID:21873635 [IBA] MGI:MGI:1919762|PANTHER:PTN005046674|UniProtKB:A0A0B4LFY9|UniProtKB:A7SLZ2|UniProtKB:Q86WV6) /// 0061507 // cyclic-GMP-AMP binding (PMID:21873635 [IBA] MGI:MGI:1919762|PANTHER:PTN005046674|RGD:1562552|UniProtKB:A7SLZ2|UniProtKB:E1C7U0|UniProtKB:Q86WV6|Xenbase:XB-GENE-5880492)	CG1667, isoform B	16.9509	18.2711	16.5383	15.6421	18.1719	17.1149	12.4439	10.5873	10.4417	13.2561	13.6392	14.2087	12.4295	681	871	738	658	895	768.6	532	550	465	631	526	565	544.833	163.064	0.241181	0
CG10469	3L	complement(6092188..6093313)	FBgn0035678	3.82316	1.65342	0.0161456	1	0006508 // proteolysis (FB:FBrf0155784|PMID:12568721 [ISM]) /// 0006508 // proteolysis (FB:FBrf0174215|GO_REF:0000002 [IEA] InterPro:IPR001254|InterPro:IPR001314|InterPro:IPR018114)		0004252 // serine-type endopeptidase activity (FB:FBrf0240739|PMID:30367934 [ISM]) /// 0004252 // serine-type endopeptidase activity (FB:FBrf0155784|PMID:12568721 [ISM]) /// 0004252 // serine-type endopeptidase activity (FB:FBrf0174215|GO_REF:0000002 [IEA] InterPro:IPR001254|InterPro:IPR001314|InterPro:IPR018114)		4.81625	4.15186	3.01208	3.6868	3.4488	3.82316	3.45491	2.44518	2.62021	2.82371	2.25969	2.8973	2.75017	131	134	91	105	115	115.2	100	86	79	91	59	78	82.1667	31.9408	0.325993	0
cer	2R	complement(19396215..19396772)	FBgn0034443	775.439	1.64943	0.0146428	1	0097340 // inhibition of cysteine-type endopeptidase activity (FB:FBrf0218025|PMID:22150223 [IDA]) /// 0007614 // short-term memory (FB:FBrf0215513|PMID:19220480 [IDA]) /// 0007616 // long-term memory (FB:FBrf0178996|PMID:15269770 [IMP])	0012505 // endomembrane system (FB:FBrf0215446|PMID:19317464 [HDA]) /// 0005764 // lysosome (FB:FBrf0218025|PMID:22150223 [ISM])	0004869 // cysteine-type endopeptidase inhibitor activity (FB:FBrf0200524|PMID:17409713 [IDA]) /// 0004869 // cysteine-type endopeptidase inhibitor activity (FB:FBrf0218025|PMID:22150223 [IDA]) /// 0004869 // cysteine-type endopeptidase inhibitor activity (FB:FBrf0178996|PMID:15269770 [IDA]) /// 0004869 // cysteine-type endopeptidase inhibitor activity (FB:FBrf0220644|PMID:23349821 [IDA])	crammer	978.109	778.805	645.806	658.086	816.389	775.439	752.409	633.848	378.246	695.683	554.937	377.277	565.4	12392	11708	9088	8730	12680	10919.6	10144	10384	5312	10443	6749	4731	7960.5	4546.01	0.507299	0
CG1468	X	9878422..9879279	FBgn0030157	71.6472	1.64751	0.00525299	1					89.9855	87.1254	63.3313	63.461	54.3327	71.6472	88.2225	40.4497	35.6301	49.4153	57.8794	39.0944	51.7819	1686	1937	1318	1245	1248	1486.8	1759	980	740	1097	1041	725	1057	687.958	0.565863	0
CG7120	3L	8396000..8402295	FBgn0035888	3.65179	1.64703	0.00803001	1	0032504 // multicellular organism reproduction (PMID:21873635 [IBA] FB:FBgn0032080|FB:FBgn0052985|PANTHER:PTN000104511)		0003824 // catalytic activity (FB:FBrf0174215|GO_REF:0000002 [IEA] InterPro:IPR017849|InterPro:IPR017850)		3.21502	3.17777	5.00282	3.91707	2.94627	3.65179	1.77792	2.50679	2.6736	2.61297	3.23895	3.10118	2.6519	243	285	420	310	273	306.2	143	245	224	234	235	232	218.833	105.781	0.39469	0
CG34301	3R	8773435..8773810	FBgn0085330	24.0071	1.64565	0.00664769	1					27.9839	24.1219	21.8577	25.0173	21.0546	24.0071	21.2538	10.87	13.1413	17.3632	22.7624	19.6232	17.5023	219	224	190	205	202	208	177	110	114	161	171	152	147.5	42.4784	0.261059	0
CG4408	3R	complement(23361889..23363574)	FBgn0039073	38.2156	1.6453	0.00067967	0.365343	0006508 // proteolysis (PMID:21873635 [IBA] MGI:MGI:1921899|MGI:MGI:88479|PANTHER:PTN000194073|RGD:2388|RGD:71035)	0005615 // extracellular space (PMID:21873635 [IBA] PANTHER:PTN000194073|RGD:71035|UniProtKB:P15085)	0008270 // zinc ion binding (FB:FBrf0174215|GO_REF:0000002 [IEA] InterPro:IPR000834) /// 0004181 // metallocarboxypeptidase activity (PMID:21873635 [IBA] PANTHER:PTN000194073|UniProtKB:P48052|UniProtKB:Q8IVL8|ZFIN:ZDB-GENE-070619-6)		27.8276	33.2757	38.6482	40.7092	50.6174	38.2156	25.9534	35.1956	22.5014	33.3837	26.2017	25.5291	28.1275	1196	1697	1845	1832	2667	1847.4	1187	1956	1072	1700	1081	1086	1347	912.457	0.571044	0
Pgm	3L	complement(16126018..16128531)	FBgn0003076	76.5311	1.64432	0.00344103	1					54.3836	64.8643	98.1532	86.2729	78.9814	76.5311	47.565	39.3414	58.2591	54.3429	64.7468	69.762	55.6695	2555	3616	5122	4244	4549	4017.2	2378	2390	3034	3025	2920	3244	2831.83	1344.05	0.372347	0
CG4793	2L	15923395..15926287	FBgn0028514	4.1537	1.64069	0.00501254	1	0035208 // positive regulation of hemocyte proliferation (FB:FBrf0210131|PMID:20168330 [IGI] FB:FBgn0004864) /// 0006508 // proteolysis (PMID:21873635 [IBA] FB:FBgn0000533|MGI:MGI:2149951|MGI:MGI:2149952|MGI:MGI:96942|MGI:MGI:96943|PANTHER:PTN001207268|RGD:735142|UniProtKB:Q8NF86)	0005615 // extracellular space (PMID:21873635 [IBA] FB:FBgn0000533|MGI:MGI:2149951|MGI:MGI:2149952|MGI:MGI:2661234|MGI:MGI:2681414|MGI:MGI:96943|PANTHER:PTN001207268|UniProtKB:Q9NAS8|UniProtKB:Q9NAS9)	0004252 // serine-type endopeptidase activity (PMID:21873635 [IBA] FB:FBgn0000533|MGI:MGI:1916698|PANTHER:PTN001207268|RGD:735142|UniProtKB:Q8NF86) /// 0004252 // serine-type endopeptidase activity (FB:FBrf0240739|PMID:30367934 [IKR]) /// 0004252 // serine-type endopeptidase activity (FB:FBrf0155784|PMID:12568721 [IKR])		3.80927	5.04305	3.86597	4.68311	3.36711	4.1537	3.74887	3.40652	2.6617	2.67722	2.27995	3.27481	3.00818	275	432	310	354	298	333.8	288	318	213	229	158	234	240	118.526	0.421311	0
CG5577	3L	complement(17838650..17841427)	FBgn0036759	14.3537	1.63986	0.00012871	0.0315339					12.5923	14.0681	15.9435	14.5562	14.6082	14.3537	9.2927	10.5381	10.165	10.9954	10.9064	11.0725	10.495	694	920	976	840	987	883.4	545	751	621	718	577	604	636	202.025	0.264442	0
Paics	X	complement(12757036..12760617)	FBgn0020513	165.934	1.63837	0.019147	1	0006189 // 'de novo' IMP biosynthetic process (FB:FBrf0126784|PMID:10757766 [IMP])	0005737 // cytoplasm (FB:FBrf0202953|GO_REF:0000024 [ISS] SGD:S000005654) /// 0005829 // cytosol (FB:FBrf0226456|PMID:25294944 [HDA]) /// 0005829 // cytosol (PMID:21873635 [IBA] PANTHER:PTN000176641|UniProtKB:P0A7D7)	0004638 // phosphoribosylaminoimidazole carboxylase activity (FB:FBrf0126784|PMID:10757766 [ISS] SGD:S000005654) /// 0004639 // phosphoribosylaminoimidazolesuccinocarboxamide synthase activity (FB:FBrf0126784|PMID:10757766 [IGI] UniProtKB:P0A7D7) /// 0004639 // phosphoribosylaminoimidazolesuccinocarboxamide synthase activity (FB:FBrf0126784|PMID:10757766 [ISS] UniProtKB:P0A7D7)	PAICS bifunctional enzyme	101.902	126.121	185.659	203.427	212.56	165.934	100.096	145.191	102.421	133.993	121.652	131.941	122.549	6624	9728	13405	13846	16939	12108.4	6924	12204	7380	10320	7591	8489	8818	6042.02	0.562135	0
c(3)G	3R	complement(15789473..15792579)	FBgn0000246	1.38278	1.63804	0.0197519	1	0007131 // reciprocal meiotic recombination (FB:FBrf0128122|PMID:10855494 [TAS]) /// 0007131 // reciprocal meiotic recombination (FB:FBrf0207080|PMID:18957704 [IMP]) /// 0007130 // synaptonemal complex assembly (FB:FBrf0207080|PMID:18957704 [IMP])	0000795 // synaptonemal complex (FB:FBrf0141539|PMID:11731477 [IDA])		crossover suppressor on 3 of Gowen	1.50707	1.49644	1.27621	1.45356	1.18063	1.38278	1.02361	0.992395	0.848053	1.08305	1.0881	1.02514	1.01006	101	119	95	102	97	102.8	73	86	63	86	70	68	74.3333	19.1029	0.22161	0
CG3117	2L	complement(2845926..2847212)	FBgn0031471	9.75997	1.63762	0.00231898	1	0006508 // proteolysis (PMID:21873635 [IBA] FB:FBgn0000533|MGI:MGI:2149951|MGI:MGI:2149952|MGI:MGI:96942|MGI:MGI:96943|PANTHER:PTN001207268|RGD:735142|UniProtKB:Q8NF86)	0005615 // extracellular space (PMID:21873635 [IBA] FB:FBgn0000533|MGI:MGI:2149951|MGI:MGI:2149952|MGI:MGI:2661234|MGI:MGI:2681414|MGI:MGI:96943|PANTHER:PTN001207268|UniProtKB:Q9NAS8|UniProtKB:Q9NAS9)	0004252 // serine-type endopeptidase activity (PMID:21873635 [IBA] FB:FBgn0000533|MGI:MGI:1916698|PANTHER:PTN001207268|RGD:735142|UniProtKB:Q8NF86) /// 0004252 // serine-type endopeptidase activity (FB:FBrf0240739|PMID:30367934 [IKR]) /// 0004252 // serine-type endopeptidase activity (FB:FBrf0155784|PMID:12568721 [IKR])		8.83206	11.192	10.8245	9.14304	8.80823	9.75997	7.39095	8.64999	7.24072	5.82191	6.21215	7.29493	7.10178	274	412	373	297	335	338.2	244	347	249	214	185	224	243.833	111.397	0.392919	0
CG12024	3L	1857165..1859047	FBgn0035283	21.8332	1.63668	0.0156767	1					30.358	30.8826	14.5767	15.7509	17.5976	21.8332	25.5134	16.0844	11.2073	15.0643	14.4219	12.8994	15.8651	1410	1702	752	766	1002	1126.4	1261	966	577	829	643	593	811.5	684.857	0.700104	1
Acox57D-p	2R	21386309..21389276	FBgn0034628	6.82739	1.63442	0.0123249	1	0033540 // fatty acid beta-oxidation using acyl-CoA oxidase (PMID:21873635 [IBA] PANTHER:PTN000097533|RGD:619757|RGD:69245|UniProtKB:Q15067|UniProtKB:Q99424) /// 0055088 // lipid homeostasis (PMID:21873635 [IBA] PANTHER:PTN000097533|UniProtKB:Q15067) /// 0006635 // fatty acid beta-oxidation (FB:FBrf0219445|PMID:22758915 [ISS] HGNC:119)	0005777 // peroxisome (FB:FBrf0219445|PMID:22758915 [ISM]) /// 0005777 // peroxisome (FB:FBrf0219445|PMID:22758915 [ISS] HGNC:119|HGNC:120) /// 0005777 // peroxisome (PMID:21873635 [IBA] FB:FBgn0032775|MGI:MGI:1330812|PANTHER:PTN000097533|RGD:619757|RGD:628684|RGD:69245|SGD:S000003173|UniProtKB:O15254|UniProtKB:O65202|UniProtKB:Q15067|UniProtKB:Q99424|WB:WBGene00008564)	0003997 // acyl-CoA oxidase activity (PMID:21873635 [IBA] PANTHER:PTN000097533|RGD:619757|RGD:69245|UniProtKB:O65201|UniProtKB:O65202|UniProtKB:Q15067) /// 0003997 // acyl-CoA oxidase activity (FB:FBrf0219445|PMID:22758915 [ISS] HGNC:119) /// 0005504 // fatty acid binding (PMID:21873635 [IBA] PANTHER:PTN000097533|RGD:619757|RGD:628684|RGD:69245) /// 0071949 // FAD binding (FB:FBrf0174215|GO_REF:0…	acyl-Coenzyme A oxidase at 57D proximal	4.53465	5.71295	9.06464	7.58987	7.23485	6.82739	3.74128	3.73272	4.63168	5.73435	6.00498	6.30535	5.02506	295	441	655	517	577	497	259	314	334	442	375	406	355	203.765	0.463265	0
CG42846	3L	complement(230971..231604)	FBgn0262035	45.7749	1.63377	0.000450325	0.207149	0008150 // biological_process (FB:FBrf0159398|GO_REF:0000015 [ND])	0005575 // cellular_component (FB:FBrf0159398|GO_REF:0000015 [ND])	0003674 // molecular_function (FB:FBrf0159398|GO_REF:0000015 [ND])		40.2023	49.6486	47.4657	46.964	44.5941	45.7749	33.0075	34.5329	30.6206	30.7019	35.3591	37.4552	33.6129	578	847	758	707	786	735.2	505	642	488	523	488	533	529.833	159.262	0.247142	0
Gapdh2	X	15868145..15869661	FBgn0001092	383.963	1.63028	0.018575	1	0055114 // oxidation-reduction process (FB:FBrf0174215|GO_REF:0000002 [IEA] InterPro:IPR006424|InterPro:IPR020828|InterPro:IPR020829|InterPro:IPR020830|InterPro:IPR020831) /// 0006096 // glycolytic process (FB:FBrf0048676|PMID:3149711 [IEP]) /// 0042593 // glucose homeostasis (FB:FBrf0228532|PMID:25994086 [IMP]) /// 0006006 // glucose metabolic process (FB:FBrf0174215|GO_REF:0000002 [IEA] InterPr…	0005829 // cytosol (PMID:21873635 [IBA] MGI:MGI:95640|PANTHER:PTN000089473|RGD:2661|SGD:S000003424|SGD:S000003588|SGD:S000003769|TAIR:locus:2103085|UniProtKB:M0R590|UniProtKB:P04406|UniProtKB:P0A9B2|UniProtKB:Q8IKK7|UniProtKB:Q9FX54)	0004365 // glyceraldehyde-3-phosphate dehydrogenase (NAD+) (phosphorylating) activity (FB:FBrf0048676|PMID:3149711 [IDA]) /// 0051287 // NAD binding (FB:FBrf0174215|GO_REF:0000002 [IEA] InterPro:IPR006424) /// 0035605 // peptidyl-cysteine S-nitrosylase activity (FB:FBrf0202953|GO_REF:0000024 [ISS] UniProtKB:P04797) /// 0050661 // NADP binding (FB:FBrf0174215|GO_REF:0000002 [IEA] InterPro:IPR00642…	Glyceraldehyde 3 phosphate dehydrogenase 2	313.013	492.165	474.938	329.135	310.564	383.963	325.567	207.967	249.001	273.359	264.368	358.405	279.778	11514	21482	19405	12677	14005	15816.6	12744	9892	10153	11914	9335	13049	11181.2	5963.96	0.418672	0
CG1092	3R	4266770..4268316	FBgn0037228	7.2407	1.62846	0.00776185	1		0005575 // cellular_component (FB:FBrf0159398|GO_REF:0000015 [ND])	0003674 // molecular_function (FB:FBrf0159398|GO_REF:0000015 [ND])		6.04729	8.88542	7.43277	7.38249	6.45553	7.2407	5.75689	4.29033	4.07974	6.12467	5.42322	6.32225	5.33285	230	401	314	294	301	308	233	211	172	276	198	238	221.333	97.2862	0.361658	0
Lst	2R	complement(16574579..16576586)	FBgn0034140	119.046	1.62778	0.00349765	1	0070328 // triglyceride homeostasis (FB:FBrf0227467|PMID:25651184 [IMP]) /// 0042593 // glucose homeostasis (FB:FBrf0227467|PMID:25651184 [IMP]) /// 0009267 // cellular response to starvation (FB:FBrf0227467|PMID:25651184 [IEP]) /// 0050848 // regulation of calcium-mediated signaling (FB:FBrf0227467|PMID:25651184 [IDA]) /// 0090278 // negative regulation of peptide hormone secretion (FB:FBrf02274…			Limostatin	106.316	115.792	126.971	134.075	112.076	119.046	89.4243	60.9012	61.72	104.668	103.772	106.565	87.8418	5442	7033	7219	7186	7033	6782.6	4871	4031	3502	6348	5099	5399	4875	1763.44	0.318215	0
Spn42Dd	2R	6883280..6884873	FBgn0028988	17.7231	1.62606	0.00683425	1	1905035 // negative regulation of antifungal innate immune response (FB:FBrf0214037|PMID:21576362 [IMP]) /// 0002785 // negative regulation of antimicrobial peptide production (FB:FBrf0214037|PMID:21576362 [IMP]) /// 0045751 // negative regulation of Toll signaling pathway (FB:FBrf0214037|PMID:21576362 [IGI] FB:FBgn0039102) /// 0010951 // negative regulation of endopeptidase activity (PMID:218736…	0005615 // extracellular space (PMID:21873635 [IBA] FB:FBgn0002930|FB:FBgn0015586|FB:FBgn0028986|FB:FBgn0031973|FB:FBgn0262057|FB:FBgn0265137|MGI:MGI:108080|MGI:MGI:1915304|MGI:MGI:87963|MGI:MGI:88278|MGI:MGI:894696|PANTHER:PTN000156123|RGD:1306692|RGD:1307404|RGD:2069|RGD:3249|RGD:3326|RGD:3747|RGD:3748|RGD:619833|RGD:631369|RGD:735225|UniProtKB:P01008|UniProtKB:P01009|UniProtKB:P01011|UniProtKB…	0004867 // serine-type endopeptidase inhibitor activity (FB:FBrf0214037|PMID:21576362 [IDA]) /// 0004867 // serine-type endopeptidase inhibitor activity (PMID:21873635 [IBA] FB:FBgn0002930|FB:FBgn0028983|FB:FBgn0028988|FB:FBgn0028990|FB:FBgn0265137|MGI:MGI:101780|MGI:MGI:106603|MGI:MGI:1277952|MGI:MGI:2683293|MGI:MGI:891970|MGI:MGI:894696|MGI:MGI:97608|PANTHER:PTN000156123|RGD:1306692|RGD:1307404…	Serpin 42Dd	13.5576	15.4095	16.6687	19.4692	23.5104	17.7231	11.2905	18.2785	11.2535	14.2686	12.9266	11.177	13.1991	413	557	564	621	878	606.6	366	720	380	515	378	337	449.333	316.324	0.605889	0
mt:CoI	mitochondrion_genome	1474..3009	FBgn0013674	4185.04	1.62468	0.0148865	1	0022904 // respiratory electron transport chain (PMID:21873635 [IBA] PANTHER:PTN000046094|UniProtKB:P0ABI8) /// 0006123 // mitochondrial electron transport, cytochrome c to oxygen (PMID:21873635 [IBA] FB:FBgn0013674|PANTHER:PTN000046096|SGD:S000007260) /// 0009060 // aerobic respiration (PMID:21873635 [IBA] PANTHER:PTN000046094|SGD:S000007260|UniProtKB:P0ABI8) /// 0006123 // mitochondrial electro…	0005751 // mitochondrial respiratory chain complex IV (PMID:21873635 [IBA] MGI:MGI:102504|PANTHER:PTN000046096|SGD:S000007260|UniProtKB:P00395) /// 0045277 // respiratory chain complex IV (FB:FBrf0224527|PMID:24614072 [IC] GO:0004129|GO:0006123) /// 0016021 // integral component of membrane (FB:FBrf0174215|GO_REF:0000002 [IEA] InterPro:IPR000883) /// 0045277 // respiratory chain complex IV (FB:FB…	0004129 // cytochrome-c oxidase activity (FB:FBrf0227540|PMID:25501370 [IMP]) /// 0020037 // heme binding (FB:FBrf0174215|GO_REF:0000002 [IEA] InterPro:IPR000883) /// 0004129 // cytochrome-c oxidase activity (FB:FBrf0224527|PMID:24614072 [IMP])	mitochondrial Cytochrome c oxidase subunit I	5051.21	4919.59	3658.56	3838.81	3457.02	4185.04	4133.99	2631.52	2876.56	2637.71	3215.31	2858.06	3058.86	197781	228569	159115	157385	165943	181759	172250	133236	124851	122370	120852	110764	130720	52432.8	0.334855	0
Cyp4e2	2R	8444560..8447164	FBgn0014469	54.7871	1.62455	0.00128271	0.878657	0055114 // oxidation-reduction process (FB:FBrf0174215|GO_REF:0000002 [IEA] InterPro:IPR001128|InterPro:IPR002401|InterPro:IPR017972)	0012505 // endomembrane system (FB:FBrf0215446|PMID:19317464 [HDA])	0020037 // heme binding (FB:FBrf0174215|GO_REF:0000002 [IEA] InterPro:IPR001128|InterPro:IPR002401) /// 0016705 // oxidoreductase activity, acting on paired donors, with incorporation or reduction of molecular oxygen (FB:FBrf0174215|GO_REF:0000002 [IEA] InterPro:IPR001128|InterPro:IPR002401|InterPro:IPR017972) /// 0005506 // iron ion binding (FB:FBrf0174215|GO_REF:0000002 [IEA] InterPro:IPR001128…	Cytochrome P450-4e2	46.8799	60.2294	62.2943	54.6865	49.8453	54.7871	45.9972	28.5302	34.6059	38.9556	44.6358	48.91	40.2724	2267	3456	3346	2769	2955	2958.6	2367	1784	1855	2232	2072	2341	2108.5	725.23	0.278895	0
CG11349	3L	4473068..4475095	FBgn0035550	48.567	1.62282	0.00249676	1					56.055	65.7172	45.6438	42.6567	32.7623	48.567	44.3115	24.1466	31.6349	32.7222	37.3186	42.4703	35.434	2815	3916	2546	2243	2017	2707.4	2368	1568	1761	1947	1799	2111	1925.67	1023.43	0.420505	0
CG14526	3R	28883693..28886015	FBgn0027578	63.3867	1.6217	0.0031136	1					57.8887	55.7309	57.0736	65.3821	80.858	63.3867	49.702	63.4563	36.9128	54.6444	39.1243	39.3094	47.1915	3428	3916	3754	4054	5870	4204.4	3132	4859	2423	3834	2224	2304	3129.33	2007.57	0.563099	0
Reg-2	3L	complement(605165..606569)	FBgn0016715	106.854	1.62153	0.000551081	0.278296			0016787 // hydrolase activity (FB:FBrf0174215|GO_REF:0000002 [IEA] InterPro:IPR006439)	Rhythmically expressed gene 2	76.5912	116.028	121.191	109.425	111.036	106.854	79.0298	66.9963	64.4865	85.0403	79.0938	99.6451	79.0486	1724	3099	3030	2579	3064	2699.2	1893	1950	1609	2268	1709	2220	1941.5	849.796	0.353152	0
CG31076	3R	complement(26989035..26989852)	FBgn0051076	56.6111	1.61748	0.000291376	0.104021					48.7965	57.519	58.4031	56.837	61.5002	56.6111	42.6182	44.4454	37.4034	45.3293	38.4073	43.6292	41.9721	765	1070	1017	933	1182	993.4	711	901	650	842	578	677	726.5	278.344	0.325301	0
CG7587	3R	17594386..17595057	FBgn0038523	356.794	1.61739	0.0156272	1					217.754	439.698	355.615	441.2	329.704	356.794	405.503	289.694	166.266	276.97	273.653	180.945	265.505	3053	7315	5538	6477	5667	5610	6050	5252	2584	4601	3683	2511	4113.5	3037.89	0.634934	0
CG31743	2L	16879517..16886319	FBgn0032618	4.22054	1.61677	0.0300544	1	0016051 // carbohydrate biosynthetic process (FB:FBrf0174215|GO_REF:0000002 [IEA] InterPro:IPR018011)	0016021 // integral component of membrane (FB:FBrf0174215|GO_REF:0000002 [IEA] InterPro:IPR005331|InterPro:IPR018011)	0008146 // sulfotransferase activity (PMID:21873635 [IBA] MGI:MGI:1916197|MGI:MGI:1918617|MGI:MGI:1927166|MGI:MGI:2138283|PANTHER:PTN000951429|RGD:621216|UniProtKB:Q7L1S5|UniProtKB:Q8NCH0|UniProtKB:Q8NET6|UniProtKB:Q9H2A9|UniProtKB:Q9NPF2|UniProtKB:Q9NRB3|ZFIN:ZDB-GENE-040315-1) /// 0008146 // sulfotransferase activity (FB:FBrf0202953|GO_REF:0000024 [ISS] MGI:MGI:2138283)		3.57419	6.73307	4.02232	3.7147	3.0584	4.22054	4.28075	2.30341	3.03473	2.58777	3.26708	3.13316	3.10115	204	456	255	222	214	270.2	260	170	192	175	179	177	192.167	139.645	0.567967	0
schlank	X	complement(6257668..6267228)	FBgn0040918	48.5574	1.61522	0.00196693	1	0046889 // positive regulation of lipid biosynthetic process (FB:FBrf0209438|PMID:19834458 [IMP]) /// 0006641 // triglyceride metabolic process (FB:FBrf0209438|PMID:19834458 [IMP]) /// 0046513 // ceramide biosynthetic process (PMID:21873635 [IBA] CGD:CAL0000185837|FB:FBgn0040918|MGI:MGI:1914510|MGI:MGI:1919199|MGI:MGI:1924143|MGI:MGI:2136690|MGI:MGI:2442564|MGI:MGI:2681008|PANTHER:PTN000285423|SG…	0005634 // nucleus (FB:FBrf0232022|PMID:26950647 [IDA]) /// 0016021 // integral component of membrane (FB:FBrf0209438|PMID:19834458 [ISM]) /// 0005637 // nuclear inner membrane (FB:FBrf0232022|PMID:26950647 [IDA]) /// 0005783 // endoplasmic reticulum (FB:FBrf0232022|PMID:26950647 [IDA]) /// 0016021 // integral component of membrane (FB:FBrf0174215|GO_REF:0000002 [IEA] InterPro:IPR006634|InterPro:…	0050291 // sphingosine N-acyltransferase activity (FB:FBrf0209438|PMID:19834458 [IDA]) /// 0003677 // DNA binding (FB:FBrf0174215|GO_REF:0000002 [IEA] InterPro:IPR001356|InterPro:IPR009057) /// 0050291 // sphingosine N-acyltransferase activity (PMID:21873635 [IBA] FB:FBgn0040918|MGI:MGI:1914510|MGI:MGI:1919199|MGI:MGI:1924143|MGI:MGI:2136690|MGI:MGI:2442564|MGI:MGI:2681008|PANTHER:PTN000285423|SG…	schlank	59.2766	57.9447	42.0203	42.7977	40.748	48.5574	47.7437	34.3871	29.3275	33.2951	33.9152	35.9045	35.7622	3758	4359	2959	2841	3167	3416.8	3221	2819	2061	2501	2064	2253	2486.5	1095.35	0.371098	0
Pxn	3L	complement(2601455..2630064)	FBgn0011828	20.1346	1.61407	0.0013412	0.929455	0070831 // basement membrane assembly (FB:FBrf0219311|PMID:22842973 [IMP]) /// 0006979 // response to oxidative stress (FB:FBrf0174215|GO_REF:0000002 [IEA] InterPro:IPR010255) /// 0055114 // oxidation-reduction process (FB:FBrf0174215|GO_REF:0000002 [IEA] InterPro:IPR010255) /// 0006909 // phagocytosis (FB:FBrf0075051|PMID:8062820 [IMP]) /// 0030198 // extracellular matrix organization (FB:FBrf00…	0062023 /// 0031012 // extracellular matrix (FB:FBrf0081993|PMID:7760738 [ISS]) /// 0005615 // extracellular space (PMID:21873635 [IBA] PANTHER:PTN000895746|RGD:1592081|UniProtKB:P05164|UniProtKB:P22079|UniProtKB:P80025|UniProtKB:Q92626)	0019806 // bromide peroxidase activity (FB:FBrf0219311|PMID:22842973 [ISS] UniProtKB:Q92626) /// 0020037 // heme binding (FB:FBrf0174215|GO_REF:0000002 [IEA] InterPro:IPR010255) /// 0004601 // peroxidase activity (PMID:21873635 [IBA] FB:FBgn0004577|FB:FBgn0038465|MGI:MGI:107569|MGI:MGI:1923363|MGI:MGI:97137|PANTHER:PTN000158755|RGD:1592081|UniProtKB:P05164|UniProtKB:P09933|UniProtKB:P22079|UniPro…	Peroxidasin	16.5478	21.668	21.5108	20.3713	20.5749	20.1346	13.5446	12.14	13.3535	16.4682	15.2072	18.9216	14.9392	2512	3903	3627	3238	3829	3421.8	2188	2383	2247	2962	2216	2843	2473.17	911.617	0.304674	1
CG8483	3R	complement(13208754..13214465)	FBgn0038126	33.7392	1.61391	0.0246529	1	0032504 // multicellular organism reproduction (PMID:21873635 [IBA] FB:FBgn0035042|FB:FBgn0054002|PANTHER:PTN002232911)	0005576 // extracellular region (FB:FBrf0187745|PMID:15944079 [ISM]) /// 0005615 // extracellular space (PMID:21873635 [IBA] MGI:MGI:1921366|PANTHER:PTN000036124|UniProtKB:A0A0B4JCT2|UniProtKB:A5D8T8)	0003674 // molecular_function (FB:FBrf0159398|GO_REF:0000015 [ND])		44.2239	35.3772	23.1293	28.6249	37.3405	33.7392	41.5384	34.8497	16.6438	23.6668	18.7821	14.8228	25.0506	2107	2000	1224	1428	2181	1788	2106	2147	879	1336	859	699	1337.67	1079.64	0.725635	0
CG11889	3R	25270209..25273267	FBgn0039308	5.16677	1.61166	0.0317999	1					6.07616	7.37785	4.66661	4.51768	3.19554	5.16677	4.50781	2.52467	4.01497	2.85653	3.16488	5.51963	3.76475	456	657	389	355	294	430.2	360	245	334	254	228	410	305.167	213.162	0.565508	0
CG42324	3L	3472447..3510895	FBgn0259224	6.24199	1.61086	0.00443339	1					7.65659	7.78077	5.06056	5.09859	5.61346	6.24199	6.12135	4.25555	4.28891	4.68311	3.48188	4.73029	4.59351	1166	1406	856	813	1048	1057.8	992	838	724	845	509	713	770.167	404.818	0.440284	0
fau	3R	complement(10773197..10777374)	FBgn0266451	478.936	1.60672	0.00740768	1	0034059 // response to anoxia (FB:FBrf0106892|PMID:9878744 [IMP])	0005575 // cellular_component (FB:FBrf0159398|GO_REF:0000015 [ND])	0003674 // molecular_function (FB:FBrf0159398|GO_REF:0000015 [ND])	fau	423.284	544.258	493.856	485.17	448.109	478.936	376.554	363.334	323.848	367.41	357.336	350.719	356.533	11006	16792	14263	13209	14284	13910.8	10419	12216	9334	11319	8919	9026	10205.5	3442.9	0.282773	0
Hayan	X	complement(18479983..18483772)	FBgn0030925	13.9798	1.60551	0.00069458	0.376728	0035007 // regulation of melanization defense response (FB:FBrf0217593|PMID:22227521 [IMP]) /// 0006508 // proteolysis (FB:FBrf0155784|PMID:12568721 [ISM]) /// 0006508 // proteolysis (FB:FBrf0174215|GO_REF:0000002 [IEA] InterPro:IPR001254|InterPro:IPR001314|InterPro:IPR018114)		0004252 // serine-type endopeptidase activity (FB:FBrf0240739|PMID:30367934 [ISM]) /// 0004252 // serine-type endopeptidase activity (FB:FBrf0174215|GO_REF:0000002 [IEA] InterPro:IPR001254|InterPro:IPR001314|InterPro:IPR006604|InterPro:IPR018114) /// 0004252 // serine-type endopeptidase activity (FB:FBrf0155784|PMID:12568721 [ISM])	Hayan	13.7007	17.7931	11.8361	13.427	13.1424	13.9798	12.7064	8.95756	10.0231	9.94087	9.65643	10.9453	10.3716	841	1296	807	863	989	959.2	830	711	682	723	569	665	696.667	285.525	0.331096	0
CG32152	3L	complement(16139501..16144036)	FBgn0052152	3.14636	1.60487	0.027357	1	0006479 // protein methylation (FB:FBrf0174215|GO_REF:0000002 [IEA] InterPro:IPR025799)		0008168 // methyltransferase activity (FB:FBrf0174215|GO_REF:0000002 [IEA] InterPro:IPR025799)		4.76026	4.00399	1.79189	3.06587	2.10981	3.14636	3.37869	2.58899	1.95275	2.29137	2.13072	1.59387	2.32273	519	518	217	350	282	377.2	392	365	236	296	223	172	280.667	223.168	0.669945	0
CG9616	3R	complement(14244804..14245471)	FBgn0038214	17.617	1.60483	0.0212539	1					12.4105	17.6721	18.3651	21.2528	18.3848	17.617	15.2817	14.6171	13.448	10.956	12.7056	11.818	13.1377	174	294	286	312	316	276.4	228	265	209	182	171	164	203.167	97.2792	0.402428	0
Syt1	2L	complement(2772327..2799979)	FBgn0004242	19.8521	1.6027	0.000755459	0.423057	0008345 // larval locomotory behavior (FB:FBrf0077252|PMID:7971978 [IMP]) /// 0007317 // regulation of pole plasm oskar mRNA localization (FB:FBrf0125279|PMID:10656772 [IMP]) /// 0016079 // synaptic vesicle exocytosis (PMID:21873635 [IBA] FB:FBgn0004242|MGI:MGI:99666|MGI:MGI:99667|PANTHER:PTN000797569) /// 0016192 // vesicle-mediated transport (FB:FBrf0077249|PMID:7938019 [IMP]) /// 1900073 // re…	0030424 // axon (PMID:21873635 [IBA] MGI:MGI:99666|MGI:MGI:99667|PANTHER:PTN000740739) /// 0030285 // integral component of synaptic vesicle membrane (FB:FBrf0077252|PMID:7971978 [NAS]) /// 0008021 // synaptic vesicle (FB:FBrf0195323|PMID:16600855 [IDA]) /// 0043195 // terminal bouton (FB:FBrf0090620|PMID:8913751 [IDA]) /// 0016021 // integral component of membrane (FB:FBrf0231277|GO_REF:0000050 …	0019905 // syntaxin binding (PMID:21873635 [IBA] MGI:MGI:99667|PANTHER:PTN000797569|RGD:3803|RGD:3804|RGD:3806) /// 0005509 // calcium ion binding (FB:FBrf0077252|PMID:7971978 [ISS]) /// 0005509 // calcium ion binding (FB:FBrf0217322|PMID:22279210 [IDA]) /// 0005544 // calcium-dependent phospholipid binding (FB:FBrf0108883|PMID:10218158 [TAS]) /// 0001786 // phosphatidylserine binding (FB:FBrf021…	Synaptotagmin 1	17.8247	20.3188	19.8004	19.1754	22.1411	19.8521	18.0218	15.561	12.8317	14.4177	14.3059	14.0013	14.8566	3267	4419	4031	3680	4975	4074.4	3515	3688	2607	3131	2517	2540	2999.67	1179.98	0.335385	0
CG6067	X	5955629..5958283	FBgn0029828	13.8196	1.60148	0.00539949	1	0006508 // proteolysis (FB:FBrf0174215|GO_REF:0000002 [IEA] InterPro:IPR001254)		0004252 // serine-type endopeptidase activity (FB:FBrf0240739|PMID:30367934 [IKR])		9.86286	13.9707	12.2156	15.1403	17.9084	13.8196	9.92287	11.0102	7.51522	11.9925	11.0582	11.2595	10.4598	354	595	487	569	788	558.6	379	511	299	510	381	400	413.333	241.832	0.48508	0
Oscillin	2L	5547086..5549614	FBgn0031717	57.994	1.60132	0.000754607	0.421326	0006091 // generation of precursor metabolites and energy (FB:FBrf0212479|GO_REF:0000024 [ISS] UniProtKB:P46926) /// 0005975 // carbohydrate metabolic process (FB:FBrf0174215|GO_REF:0000002 [IEA] InterPro:IPR006148) /// 0006046 // N-acetylglucosamine catabolic process (PMID:21873635 [IBA] PANTHER:PTN000138938|UniProtKB:P0A759) /// 0006043 // glucosamine catabolic process (PMID:21873635 [IBA] PANT…	0005737 // cytoplasm (FB:FBrf0212479|GO_REF:0000024 [ISS] UniProtKB:O88958) /// 0005737 // cytoplasm (PMID:21873635 [IBA] MGI:MGI:1347054|PANTHER:PTN000138938|UniProtKB:P0A759)	0042802 // identical protein binding (PMID:21873635 [IBA] PANTHER:PTN000138938|UniProtKB:P0A759) /// 0004342 // glucosamine-6-phosphate deaminase activity (PMID:21873635 [IBA] PANTHER:PTN000138938|UniProtKB:P0A759|UniProtKB:P46926) /// 0004342 // glucosamine-6-phosphate deaminase activity (FB:FBrf0130260|PMID:10964516 [ISS] UniProtKB:P0A759) /// 0004342 // glucosamine-6-phosphate deaminase activi…	Oscillin	46.1937	52.0031	62.1037	68.4913	61.178	57.994	43.5062	46.8027	34.4585	48.7269	46.7602	41.4754	43.6216	2686	3588	4011	4170	4361	3763.2	2692	3519	2221	3357	2610	2387	2797.67	1191.7	0.364866	0
CG33099	3R	complement(22528920..22530572)	FBgn0053099	14.6212	1.59708	0.00247182	1	0055114 // oxidation-reduction process (FB:FBrf0174215|GO_REF:0000002 [IEA] InterPro:IPR005123)		0051213 // dioxygenase activity (PMID:21873635 [IBA] PANTHER:PTN001304323|TAIR:locus:2040045|TAIR:locus:2040575|TAIR:locus:2086789|TAIR:locus:2090359|TAIR:locus:2139370|UniProtKB:Q0JH50|UniProtKB:Q69LD8|UniProtKB:Q84TC2)		12.1332	15.3644	15.1967	15.1301	15.2815	14.6212	11.6677	9.04285	10.7189	11.4077	11.0351	11.9409	10.9688	386	580	537	504	596	520.6	395	372	378	430	337	376	381.333	113.966	0.240301	0
Hml	3L	13846054..13860001	FBgn0029167	21.7532	1.59465	0.0157218	1	0007599 // hemostasis (FB:FBrf0173210|PMID:14651939 [IMP]) /// 0035006 // melanization defense response (FB:FBrf0173210|PMID:14651939 [IMP]) /// 0007599 // hemostasis (FB:FBrf0138238|PMID:11563973 [IEP]) /// 0042060 // wound healing (FB:FBrf0173210|PMID:14651939 [IMP]) /// 0006030 // chitin metabolic process (FB:FBrf0174215|GO_REF:0000002 [IEA] InterPro:IPR002557) /// 0042381 // hemolymph coagula…	0005576 // extracellular region (FB:FBrf0138238|PMID:11563973 [IDA])	0008061 // chitin binding (FB:FBrf0174215|GO_REF:0000002 [IEA] InterPro:IPR002557) /// 0042803 // protein homodimerization activity (FB:FBrf0138238|PMID:11563973 [IDA])	Hemolectin	17.0816	22.5565	26.362	23.6689	19.097	21.7532	14.5154	10.5959	16.7615	15.7742	16.9116	22.7431	16.2169	5119	8021	8775	7427	7016	7271.6	4629	4106	5568	5601	4865	6746	5252.5	2301.3	0.36553	0
Mtp	2L	complement(20919094..20922876)	FBgn0266369	21.4456	1.59363	0.000317438	0.118959	0006869 // lipid transport (FB:FBrf0174215|GO_REF:0000002 [IEA] InterPro:IPR001747|InterPro:IPR011030|InterPro:IPR015816|InterPro:IPR015819) /// 0035149 // lumen formation, open tracheal system (FB:FBrf0201252|PMID:17603107 [IMP]) /// 0042157 // lipoprotein metabolic process (FB:FBrf0219024|PMID:22844248 [IMP]) /// 0035149 // lumen formation, open tracheal system (FB:FBrf0221120|PMID:23132924 [IM…	0005794 // Golgi apparatus (PMID:21873635 [IBA] MGI:MGI:106926|PANTHER:PTN000314830|RGD:1308388) /// 0012505 // endomembrane system (FB:FBrf0215446|PMID:19317464 [HDA]) /// 0005783 // endoplasmic reticulum (PMID:21873635 [IBA] MGI:MGI:106926|PANTHER:PTN000314830|RGD:1308388|UniProtKB:P55157) /// 0016323 // basolateral plasma membrane (PMID:21873635 [IBA] PANTHER:PTN000314830|RGD:1308388)	0008525 // phosphatidylcholine transporter activity (FB:FBrf0190900|PMID:16478722 [IDA]) /// 0005548 // phospholipid transporter activity (PMID:21873635 [IBA] FB:FBgn0266369|PANTHER:PTN000314830|UniProtKB:P55157)	Microsomal triacylglycerol transfer protein	15.8387	21.7654	23.0829	23.7704	22.7705	21.4456	15.2614	16.494	14.5181	16.9047	16.6392	17.1791	16.1661	1183	1929	1915	1859	2085	1794.2	1213	1593	1202	1496	1193	1270	1327.83	524.521	0.326151	0
Gbp2	2R	17137240..17139595	FBgn0034200	48.743	1.59073	0.00169247	1	0007165 // signal transduction (FB:FBrf0217467|PMID:22355724 [ISS] FB:FBgn0034199)	0005576 // extracellular region (FB:FBrf0180365|PMID:15466469 [HDA])	0008080 // N-acetyltransferase activity (PMID:21873635 [IBA] PANTHER:PTN000057452|RGD:1586174|SGD:S000000792|SGD:S000006397|TAIR:locus:2064930|UniProtKB:Q96F10|ZFIN:ZDB-GENE-040704-4|ZFIN:ZDB-GENE-041001-39) /// 0005125 // cytokine activity (FB:FBrf0217467|PMID:22355724 [ISS] FB:FBgn0034199)	Growth-blocking peptide 2	49.9523	60.6946	44.7396	44.3529	43.9756	48.743	48.9793	37.0996	31.3365	34.9683	34.7871	32.1382	36.5515	2902	4184	2887	2698	3132	3160.6	3028	2787	2018	2407	1940	1848	2338	1078.92	0.395522	0
Cda5	2L	complement(25402..65404)	FBgn0051973	3.05411	1.58726	0.00123662	0.829773	0006030 // chitin metabolic process (FB:FBrf0174215|GO_REF:0000002 [IEA] InterPro:IPR002557|InterPro:IPR036508) /// 0005975 // carbohydrate metabolic process (FB:FBrf0174215|GO_REF:0000002 [IEA] InterPro:IPR002509|InterPro:IPR011330)	0005576 // extracellular region (FB:FBrf0174215|GO_REF:0000002 [IEA] InterPro:IPR002557)	0008061 // chitin binding (FB:FBrf0174215|GO_REF:0000002 [IEA] InterPro:IPR002557|InterPro:IPR036508) /// 0016810 // hydrolase activity, acting on carbon-nitrogen (but not peptide) bonds (FB:FBrf0174215|GO_REF:0000002 [IEA] InterPro:IPR002509)	Chitin deacetylase-like 5	3.60919	3.72472	2.76506	2.64854	2.52303	3.05411	2.98176	1.91699	2.0067	2.06757	2.42704	2.33916	2.28987	993	1216	845	763	851	933.6	873	682	612	674	641	637	686.5	273.123	0.329136	0
Cyp4d2	X	2176006..2178728	FBgn0011576	8.86395	1.58684	0.012827	1	0055114 // oxidation-reduction process (FB:FBrf0174215|GO_REF:0000002 [IEA] InterPro:IPR001128|InterPro:IPR002401|InterPro:IPR017972)		0020037 // heme binding (FB:FBrf0174215|GO_REF:0000002 [IEA] InterPro:IPR001128|InterPro:IPR002401) /// 0016705 // oxidoreductase activity, acting on paired donors, with incorporation or reduction of molecular oxygen (FB:FBrf0174215|GO_REF:0000002 [IEA] InterPro:IPR001128|InterPro:IPR002401|InterPro:IPR017972) /// 0005506 // iron ion binding (FB:FBrf0174215|GO_REF:0000002 [IEA] InterPro:IPR001128…	Cytochrome P450-4d2	7.34641	9.82284	9.62033	8.58033	8.94982	8.86395	6.14149	5.06646	7.55988	6.16008	6.11249	8.83603	6.64607	462	733	672	565	690	624.4	411	412	527	459	369	550	454.667	181.128	0.332701	0
Rap1	3L	complement(1859115..1862239)	FBgn0004636	48.5426	1.58659	0.0284406	1	0007391 // dorsal closure (FB:FBrf0202988|PMID:17846121 [IGI] FB:FBgn0265778) /// 0030718 // germ-line stem cell population maintenance (FB:FBrf0190226|PMID:16399083 [IGI] FB:FBgn0265778) /// 0016476 // regulation of embryonic cell shape (FB:FBrf0192108|PMID:16818452 [IMP]) /// 2000301 // negative regulation of synaptic vesicle exocytosis (PMID:21873635 [IBA] MGI:MGI:894315|MGI:MGI:97852|PANTHER:…	0005886 // plasma membrane (PMID:21873635 [IBA] FB:FBgn0003205|FB:FBgn0015286|MGI:MGI:108053|MGI:MGI:108054|MGI:MGI:97852|PANTHER:PTN000631348|PomBase:SPAC17H9.09c|RGD:2827|SGD:S000000622|SGD:S000003384|SGD:S000005042|SGD:S000005627|UniProtKB:A0A1D8PS50|UniProtKB:O95057|UniProtKB:P01112|UniProtKB:P01116|UniProtKB:P10114|UniProtKB:P11233|UniProtKB:P11234|UniProtKB:P61225|UniProtKB:Q59XU5|UniProtKB…	0003924 // GTPase activity (FB:FBrf0099153|PMID:9356476 [IDA]) /// 0003924 // GTPase activity (PMID:21873635 [IBA] CGD:CAL0000181665|FB:FBgn0003205|FB:FBgn0004636|FB:FBgn0015286|FB:FBgn0041191|MGI:MGI:108054|MGI:MGI:1927243|MGI:MGI:96680|MGI:MGI:97852|PANTHER:PTN000631348|PomBase:SPAC17H9.09c|PomBase:SPBC428.16c|RGD:621840|SGD:S000003384|SGD:S000005042|SGD:S000005627|UniProtKB:O95057|UniProtKB:P0…	Rap1 GTPase	71.7757	63.5186	35.212	35.5867	36.6202	48.5426	59.0165	34.6784	27.858	32.9988	31.6399	31.199	36.2317	5511	5787	3003	2861	3447	4121.8	4822	3443	2371	3002	2332	2371	3056.83	2387.21	0.661411	0
E(var)3-9	3R	complement(8990645..8992949)	FBgn0260243	7.89552	1.58594	0.00543499	1	0070827 // chromatin maintenance (FB:FBrf0201244|PMID:17660546 [IMP]) /// 0031060 // regulation of histone methylation (PMID:21873635 [IBA] MGI:MGI:2682313|PANTHER:PTN001228570) /// 0010468 // regulation of gene expression (PMID:21873635 [IBA] FB:FBgn0032473|FB:FBgn0259785|MGI:MGI:104897|MGI:MGI:2682313|PANTHER:PTN001228570|UniProtKB:Q13127|UniProtKB:Q9H4Z2|WB:WBGene00003218)	0035097 // histone methyltransferase complex (PMID:21873635 [IBA] MGI:MGI:2682313|PANTHER:PTN001228570|UniProtKB:Q9H4Z2) /// 0005634 // nucleus (PMID:21873635 [IBA] MGI:MGI:2682313|PANTHER:PTN001228570|UniProtKB:Q9H4Z2)	0008270 // zinc ion binding (FB:FBrf0174215|GO_REF:0000002 [IEA] InterPro:IPR012934) /// 0000979 // RNA polymerase II core promoter sequence-specific DNA binding (PMID:21873635 [IBA] MGI:MGI:104897|PANTHER:PTN001228570)	Enhancer of variegation 3-9	8.22771	8.38881	7.45702	7.41931	7.98473	7.89552	6.85157	6.33447	4.98699	6.21564	5.45261	5.90051	5.95696	448	542	451	423	533	479.4	397	446	301	401	285	318	358	119.49	0.295409	0
CG6283	3R	complement(27020238..27021378)	FBgn0039474	134.269	1.5852	0.0373692	1	0016042 // lipid catabolic process (PMID:21873635 [IBA] MGI:MGI:1336202|MGI:MGI:96820|PANTHER:PTN000176726|RGD:3009|RGD:3017|RGD:620793|UniProtKB:P06858|UniProtKB:P11150|UniProtKB:P11151|UniProtKB:P54317|UniProtKB:Q6XZB0|UniProtKB:Q8WWY8) /// 0016042 // lipid catabolic process (FB:FBrf0202953|GO_REF:0000024 [ISS] MGI:MGI:96820)	0005615 // extracellular space (PMID:21873635 [IBA] MGI:MGI:96216|MGI:MGI:96820|PANTHER:PTN000176726|RGD:1310740|RGD:3009|RGD:3017|RGD:3360|RGD:620792|RGD:620793|UniProtKB:P06858|UniProtKB:P11150|UniProtKB:P11151|UniProtKB:P16233|UniProtKB:P54317|UniProtKB:Q6XZB0|UniProtKB:Q8WWY8|UniProtKB:Q9Y5X9)	0008970 // phosphatidylcholine 1-acylhydrolase activity (FB:FBrf0174215|GO_REF:0000002 [IEA] InterPro:IPR002334) /// 0016298 // lipase activity (PMID:21873635 [IBA] MGI:MGI:1336202|MGI:MGI:1341803|MGI:MGI:1934677|MGI:MGI:96216|MGI:MGI:96820|MGI:MGI:97722|PANTHER:PTN000176726|RGD:3009|RGD:3017|RGD:3360|RGD:620792|RGD:620793|UniProtKB:P06858|UniProtKB:P11150|UniProtKB:P11151|UniProtKB:P16233|UniPro…		69.0393	154.768	161.684	174.49	111.361	134.269	114.54	77.2018	64.1127	104.615	93.9198	153.191	101.263	1906	5070	4958	5044	3769	4149.4	3365	2756	1962	3422	2489	4186	3030	2156.15	0.589855	0
sls	3L	complement(2039681..2115611)	FBgn0086906	53.9383	1.58429	0.0158324	1	0040011 // locomotion (FB:FBrf0123034|PMID:10629221 [IMP]) /// 0045214 // sarcomere organization (FB:FBrf0200911|PMID:17535853 [IGI] FB:FBgn0014863) /// 0007517 // muscle organ development (FB:FBrf0151208|PMID:12111720 [TAS]) /// 0016203 // muscle attachment (FB:FBrf0123034|PMID:10629221 [IMP]) /// 0007525 // somatic muscle development (FB:FBrf0102442|PMID:9548712 [IEP]) /// 0045214 // sarcomere …	0030017 // sarcomere (FB:FBrf0123034|PMID:10629221 [IDA]) /// 0030018 // Z disc (FB:FBrf0191887|PMID:17316686 [IDA]) /// 0000794 // condensed nuclear chromosome (FB:FBrf0102442|PMID:9548712 [IDA]) /// 0030018 // Z disc (FB:FBrf0231269|PMID:26896675 [HDA]) /// 0005863 // striated muscle myosin thick filament (FB:FBrf0191887|PMID:17316686 [IDA]) /// 0031674 // I band (FB:FBrf0191887|PMID:17316686 […	0005515 // protein binding (FB:FBrf0219334|PMID:22927463 [IPI] FB:FBgn0261836) /// 0003779 // actin binding (FB:FBrf0107406|PMID:9917396 [IDA]) /// 0003779 // actin binding (FB:FBrf0125351|PMID:10669599 [IMP]) /// 0008307 // structural constituent of muscle (FB:FBrf0123034|PMID:10629221 [IMP])	sallimus	57.7669	67.3051	50.9379	51.2618	42.4198	53.9383	46.2067	31.3107	41.5512	38.8251	43.6553	40.9268	40.4126	86876	120107	85089	80722	78209	90200.6	73948	60889	69268	69182	63023	60921	66205.2	22443.6	0.27042	1
ppl	3L	complement(21280491..21281506)	FBgn0027945	55.1398	1.58361	0.00069458	0.379022	0006546 // glycine catabolic process (FB:FBrf0159903|GO_REF:0000110 [ISS] UniProtKB:P23434) /// 0019464 // glycine decarboxylation via glycine cleavage system (FB:FBrf0174215|GO_REF:0000002 [IEA] InterPro:IPR017453)	0005960 // glycine cleavage complex (FB:FBrf0159903|GO_REF:0000110 [ISS] UniProtKB:P23434) /// 0005739 // mitochondrion (FB:FBrf0159903|GO_REF:0000110 [ISS] UniProtKB:P23434)		pumpless	59.2787	65.6057	48.228	50.2862	52.3003	55.1398	56.1969	42.4048	30.3956	40.6134	40.5026	39.8538	41.6612	1360	1786	1229	1208	1471	1410.8	1372	1258	773	1104	892	905	1050.67	468.624	0.388897	0
CG8679	2L	complement(21216004..21218544)	FBgn0032934	11.9705	1.58345	0.00170312	1	0008150 // biological_process (FB:FBrf0159398|GO_REF:0000015 [ND])	0005575 // cellular_component (FB:FBrf0159398|GO_REF:0000015 [ND])	0003674 // molecular_function (FB:FBrf0159398|GO_REF:0000015 [ND]) /// 0004519 // endonuclease activity (FB:FBrf0174215|GO_REF:0000002 [IEA] InterPro:IPR034998)		13.1379	12.5162	10.5077	10.8959	12.7945	11.9705	13.0714	9.09761	6.93582	8.95147	8.79718	7.48687	9.05672	851	962	756	739	1016	864.8	901	762	498	687	547	480	645.833	289.627	0.400374	0
regucalcin	X	12012377..12017375	FBgn0030362	419.32	1.58261	0.0197508	1	0019853 // L-ascorbic acid biosynthetic process (PMID:21873635 [IBA] MGI:MGI:108024|PANTHER:PTN000097355) /// 0032504 // multicellular organism reproduction (FB:FBrf0208007|PMID:19411605 [HEP]) /// 0032504 // multicellular organism reproduction (FB:FBrf0205571|PMID:18666829 [HEP])	0005615 // extracellular space (FB:FBrf0205571|PMID:18666829 [HDA]) /// 0005615 // extracellular space (FB:FBrf0208007|PMID:19411605 [HDA]) /// 0005576 // extracellular region (FB:FBrf0180365|PMID:15466469 [HDA])	0004341 // gluconolactonase activity (PMID:21873635 [IBA] MGI:MGI:108024|PANTHER:PTN000097355|RGD:3560|UniProtKB:Q15493) /// 0005509 // calcium ion binding (PMID:21873635 [IBA] PANTHER:PTN000097355|RGD:3560|UniProtKB:Q15493)	regucalcin	362.382	489.144	459.293	369.757	416.022	419.32	367.085	285.203	288.254	309.183	263.116	380.742	315.597	15778	25271	22212	16857	22206	20464.8	17008	16057	13912	15950	10997	16408	15055.3	6251.24	0.344898	0
CG4725	3R	complement(22758810..22761076)	FBgn0039022	6.54991	1.5822	0.0118443	1					5.46812	7.88948	7.92969	6.19733	5.26492	6.54991	5.62633	3.88082	4.60515	4.16232	5.1195	6.18893	4.93051	316	541	509	375	373	422.8	346	290	295	285	284	354	309	129.018	0.333113	0
nAChRbeta3	2L	545129..547096	FBgn0031261	5.37456	1.57902	0.0261076	1	0007165 // signal transduction (PMID:21873635 [IBA] PANTHER:PTN000434994|UniProtKB:P11230|UniProtKB:P17787|UniProtKB:P30926|UniProtKB:P32297|UniProtKB:P36544|UniProtKB:P43681|UniProtKB:Q15822) /// 0007268 // chemical synaptic transmission (PMID:21873635 [IBA] FB:FBgn0000036|FB:FBgn0000038|FB:FBgn0000039|FB:FBgn0001134|FB:FBgn0003011|FB:FBgn0004118|FB:FBgn0032151|FB:FBgn0033558|FB:FBgn0036727|FB:F…	0045202 // synapse (PMID:21873635 [IBA] MGI:MGI:106212|MGI:MGI:106213|MGI:MGI:87885|MGI:MGI:87887|MGI:MGI:87888|MGI:MGI:87889|MGI:MGI:87890|MGI:MGI:87891|MGI:MGI:87892|MGI:MGI:87893|MGI:MGI:87894|MGI:MGI:95613|MGI:MGI:95614|MGI:MGI:95615|MGI:MGI:95618|MGI:MGI:95620|MGI:MGI:95621|MGI:MGI:95622|MGI:MGI:95623|MGI:MGI:95624|MGI:MGI:95625|MGI:MGI:95747|MGI:MGI:95748|MGI:MGI:95749|MGI:MGI:95750|MGI:MGI…	0004888 // transmembrane signaling receptor activity (FB:FBrf0174215|GO_REF:0000002 [IEA] InterPro:IPR006201) /// 0022848 // acetylcholine-gated cation channel activity (FB:FBrf0127201|PMID:10798390 [ISS]) /// 0022848 // acetylcholine-gated cation channel activity (FB:FBrf0174215|GO_REF:0000002 [IEA] InterPro:IPR002394)	nicotinic Acetylcholine Receptor beta3	4.1994	3.62537	6.61627	6.04036	6.39141	5.37456	3.03188	4.1189	2.79512	4.49518	5.14825	5.1741	4.12724	164	168	287	247	306	234.4	126	208	121	208	193	200	176	107.068	0.514926	0
AcCoAS	3L	complement(21270722..21280243)	FBgn0012034	28.6192	1.57803	0.00407395	1	0006633 // fatty acid biosynthetic process (FB:FBrf0237395|PMID:17762044 [TAS]) /// 0019427 // acetyl-CoA biosynthetic process from acetate (FB:FBrf0174215|GO_REF:0000002 [IEA] InterPro:IPR011904) /// 0048149 // behavioral response to ethanol (FB:FBrf0209720|PMID:19951294 [IMP])		0016208 // AMP binding (FB:FBrf0174215|GO_REF:0000002 [IEA] InterPro:IPR011904) /// 0003987 // acetate-CoA ligase activity (FB:FBrf0174215|GO_REF:0000002 [IEA] InterPro:IPR011904) /// 0031955 // short-chain fatty acid-CoA ligase activity (FB:FBrf0237395|PMID:17762044 [TAS])	Acetyl Coenzyme A synthase	27.1825	35.2151	30.0468	22.2919	28.3596	28.6192	23.3761	14.1041	20.3403	23.2266	26.8321	22.4279	21.7178	2498	3840	3067	2145	3195	2949	2286	1676	2072	2529	2367	2040	2161.67	955.812	0.361218	0
CG13641	3R	complement(24864191..24864732)	FBgn0039239	80.6009	1.57398	0.00544119	1					52.546	72.7685	100.479	104.653	72.5583	80.6009	55.7039	46.7933	62.8129	56.5047	66.1243	78.4628	61.067	726	1193	1542	1514	1229	1240.8	819	836	962	925	877	1073	915.333	422.932	0.367789	0
CG18003	2R	10883547..10884936	FBgn0061356	27.2415	1.57371	0.0231046	1	0019516 // lactate oxidation (PMID:21873635 [IBA] PANTHER:PTN000743222|UniProtKB:P33232)	0005777 // peroxisome (FB:FBrf0219445|PMID:22758915 [ISM]) /// 0005777 // peroxisome (FB:FBrf0219445|PMID:22758915 [ISS] HGNC:4809)	0003973 // (S)-2-hydroxy-acid oxidase activity (FB:FBrf0202953|GO_REF:0000024 [ISS] UniProtKB:Q9UJM8) /// 0010181 // FMN binding (FB:FBrf0174215|GO_REF:0000002 [IEA] InterPro:IPR012133) /// 0004459 // L-lactate dehydrogenase activity (PMID:21873635 [IBA] PANTHER:PTN000743222|UniProtKB:P33232)		18.1009	17.9804	29.5737	32.8172	37.7354	27.2415	14.7511	27.1016	18.3639	25.2448	18.0836	22.2152	20.96	610	719	1107	1158	1559	1030.6	529	1181	686	1008	585	741	788.333	633.695	0.690757	0
Hf	2L	complement(19966727..19967685)	FBgn0014000	16.1996	1.57311	0.0369181	1	0045087 // innate immune response (FB:FBrf0200144|PMID:17399906 [IEP])			Helical Factor	8.49368	14.5006	21.1274	19.2342	17.6422	16.1996	8.10511	11.0379	14.4954	13.5982	13.2723	13.5798	12.3481	194	393	536	460	494	415.4	197	326	367	368	291	307	309.333	197.633	0.527979	0
CG3568	X	4542630..4544497	FBgn0029710	5.67412	1.57206	0.0183628	1	0008150 // biological_process (FB:FBrf0159398|GO_REF:0000015 [ND])	0005575 // cellular_component (FB:FBrf0159398|GO_REF:0000015 [ND])	0003674 // molecular_function (FB:FBrf0159398|GO_REF:0000015 [ND])		6.18666	7.06893	4.54768	5.84213	4.72517	5.67412	5.16051	4.65901	3.30273	4.51749	4.58625	3.67541	4.3169	267	362	218	264	250	272.2	237	260	158	231	190	157	205.5	97.3262	0.409425	0
Mical	3R	complement(10001554..10042895)	FBgn0053208	32.9748	1.57145	0.0449099	1	0030042 // actin filament depolymerization (FB:FBrf0214846|PMID:20148037 [IDA]) /// 0007411 // axon guidance (FB:FBrf0155659|PMID:12367632 [TAS]) /// 0045214 // sarcomere organization (FB:FBrf0200539|PMID:17350233 [IMP]) /// 0007411 // axon guidance (FB:FBrf0214846|PMID:20148037 [IMP]) /// 0048813 // dendrite morphogenesis (FB:FBrf0209365|PMID:19881505 [IMP]) /// 0030240 // skeletal muscle thin f…	0005886 // plasma membrane (FB:FBrf0200539|PMID:17350233 [IDA]) /// 0005815 // microtubule organizing center (PMID:21873635 [IBA] MGI:MGI:1921642|PANTHER:PTN001141409) /// 0043195 // terminal bouton (FB:FBrf0200539|PMID:17350233 [IDA]) /// 0031941 // filamentous actin (PMID:21873635 [IBA] MGI:MGI:1921642|PANTHER:PTN001141409) /// 0005829 // cytosol (FB:FBrf0155659|PMID:12367632 [NAS])	0016709 // oxidoreductase activity, acting on paired donors, with incorporation or reduction of molecular oxygen, NAD(P)H as one donor, and incorporation of one atom of oxygen (FB:FBrf0217252|PMID:22116028 [IDA]) /// 0016709 // oxidoreductase activity, acting on paired donors, with incorporation or reduction of molecular oxygen, NAD(P)H as one donor, and incorporation of one atom of oxygen (FB:FB…	Molecule interacting with CasL	38.4745	30.008	24.265	30.4352	41.6915	32.9748	29.6649	35.3257	18.844	29.3773	20.4342	18.2288	25.3125	16021	14827	11223	13270	21283	15324.8	13145	19021	8698	14494	8168	7513	11839.8	8309.48	0.629141	1
CG34251	3L	17671622..17683581	FBgn0085280	4.87004	1.56973	0.0149657	1	0008150 // biological_process (FB:FBrf0159398|GO_REF:0000015 [ND])	0005575 // cellular_component (FB:FBrf0159398|GO_REF:0000015 [ND])	0003674 // molecular_function (FB:FBrf0159398|GO_REF:0000015 [ND])		4.46128	5.34145	5.3738	4.90717	4.26651	4.87004	4.0478	2.64113	3.30301	3.76531	4.7116	3.94782	3.73611	145	206	194	167	170	176.4	140	111	119	145	147	127	131.5	38.7604	0.248329	0
GV1	3L	1810588..1822903	FBgn0027790	24.8539	1.56959	0.00781086	1	0008150 // biological_process (FB:FBrf0159398|GO_REF:0000015 [ND])	0031965 // nuclear membrane (FB:FBrf0160473|PMID:12859943 [IDA]) /// 0005634 // nucleus (FB:FBrf0160473|PMID:12859943 [IDA])	0003677 // DNA binding (FB:FBrf0109571|PMID:10428466 [IDA])	GV1	32.6755	27.0078	19.2616	19.2326	26.0921	24.8539	25.8131	24.2976	13.2272	19.9764	16.6456	13.967	18.9878	1092	1071	715	673	1069	924	918	1050	490	791	534	462	707.5	458.172	0.577821	0
Cpr78Ca	3L	complement(21291860..21292800)	FBgn0037067	9.24874	1.5693	0.0405683	1	0040003 // chitin-based cuticle development (FB:FBrf0200175|PMID:17628275 [ISM])	62129	0008010 // structural constituent of chitin-based larval cuticle (FB:FBrf0200175|PMID:17628275 [ISM]) /// 0042302 // structural constituent of cuticle (FB:FBrf0174215|GO_REF:0000002 [IEA] InterPro:IPR000618)	Cuticular protein 78Ca	9.67279	13.9259	7.57956	7.86934	7.19609	9.24874	9.34221	4.15579	5.21145	7.48348	7.97724	8.0534	7.03726	216	369	188	184	197	230.8	222	120	129	198	171	178	169.667	117.563	0.570767	0
CG3348	3R	complement(27291535..27292209)	FBgn0040609	79.9235	1.56821	0.0304821	1	0006030 // chitin metabolic process (FB:FBrf0174215|GO_REF:0000002 [IEA] InterPro:IPR002557)	0005576 // extracellular region (FB:FBrf0174215|GO_REF:0000002 [IEA] InterPro:IPR002557)	0008061 // chitin binding (FB:FBrf0174215|GO_REF:0000002 [IEA] InterPro:IPR002557)		81.6737	136.954	75.3566	47.2819	58.3508	79.9235	62.3597	45.3707	79.4842	46.9778	56.1633	69.4471	59.9671	1168	2324	1197	708	1023	1284	949	839	1260	796	771	983	933	793.737	0.671164	0
t	X	complement(9217655..9223257)	FBgn0086367	4.53584	1.5674	0.0253831	1	0001692 // histamine metabolic process (FB:FBrf0155892|PMID:12486147 [IMP]) /// 0001694 // histamine biosynthetic process (FB:FBrf0191392|PMID:16299587 [IDA]) /// 0048067 // cuticle pigmentation (FB:FBrf0191392|PMID:16299587 [IMP]) /// 0007601 // visual perception (FB:FBrf0191392|PMID:16299587 [IMP]) /// 0042416 // dopamine biosynthetic process (FB:FBrf0191392|PMID:16299587 [IDA])	0005829 // cytosol (FB:FBrf0194184|PMID:17154266 [IDA]) /// 0005737 // cytoplasm (FB:FBrf0231269|PMID:26896675 [HDA])	0031964 // beta-alanyl-histamine hydrolase activity (FB:FBrf0191392|PMID:16299587 [IDA]) /// 0016787 // hydrolase activity (FB:FBrf0155892|PMID:12486147 [IDA]) /// 0003832 // beta-alanyl-dopamine hydrolase activity (FB:FBrf0191392|PMID:16299587 [IDA]) /// 0003832 // beta-alanyl-dopamine hydrolase activity (FB:FBrf0086102|PMID:8580497 [IMP])	tan	3.57526	4.30198	5.56139	4.59064	4.64996	4.53584	3.69572	3.01069	3.13577	3.08456	3.84864	4.0938	3.4782	180	257	311	242	287	255.4	198	196	175	184	186	204	190.5	60.584	0.251473	0
CG30427	2R	complement(24928747..24937477)	FBgn0043792	1.82859	1.56581	0.016018	1	0008340 // determination of adult lifespan (FB:FBrf0218389|PMID:22366109 [IMP]) /// 0035336 // long-chain fatty-acyl-CoA metabolic process (PMID:21873635 [IBA] PANTHER:PTN000110226|UniProtKB:Q8WVX9|UniProtKB:Q96K12)	0043231 // intracellular membrane-bounded organelle (PMID:21873635 [IBA] PANTHER:PTN000110226|TAIR:locus:2134278) /// 0005777 // peroxisome (PMID:21873635 [IBA] MGI:MGI:1914670|MGI:MGI:2687035|PANTHER:PTN000110227|UniProtKB:Q8WVX9)	0080019 // fatty-acyl-CoA reductase (alcohol-forming) activity (FB:FBrf0219445|PMID:22758915 [ISS] HGNC:26222) /// 0080019 // fatty-acyl-CoA reductase (alcohol-forming) activity (PMID:21873635 [IBA] MGI:MGI:1914670|MGI:MGI:2687035|PANTHER:PTN000110226|TAIR:locus:2076038|TAIR:locus:2088664|TAIR:locus:2103575|TAIR:locus:2134278|TAIR:locus:2171107|UniProtKB:Q8WVX9|UniProtKB:Q96K12)		1.37315	2.02515	2.07915	2.32479	1.34071	1.82859	1.48589	1.1102	1.50154	1.37843	1.39796	1.4609	1.38915	132	231	222	234	158	195.4	152	138	160	157	129	139	145.833	59.4122	0.325427	0
CG14688	3R	complement(10677737..10680925)	FBgn0037819	28.7054	1.56202	0.0110911	1					18.823	27.8385	30.3458	25.7591	40.7608	28.7054	26.3901	25.6239	14.6722	25.6912	19.5034	21.841	22.287	559	981	1001	801	1484	965.2	834	984	483	904	556	642	733.833	542.352	0.627975	0
Idgf3	2L	16450907..16455194	FBgn0020414	33.4252	1.56174	0.00402326	1	0042060 // wound healing (FB:FBrf0230884|PMID:26838602 [IMP]) /// 0018990 // ecdysis, chitin-based cuticle (FB:FBrf0230884|PMID:26838602 [IMP]) /// 0005975 // carbohydrate metabolic process (FB:FBrf0174215|GO_REF:0000002 [IEA] InterPro:IPR001223|InterPro:IPR013781) /// 0006032 // chitin catabolic process (PMID:21873635 [IBA] FB:FBgn0022700|FB:FBgn0034582|FB:FBgn0038180|MGI:MGI:1932052|PANTHER:PTN…	0005737 // cytoplasm (PMID:21873635 [IBA] MGI:MGI:1340899|PANTHER:PTN001341036|ZFIN:ZDB-GENE-030131-9279) /// 0005576 // extracellular region (PMID:21873635 [IBA] FB:FBgn0013763|FB:FBgn0020415|FB:FBgn0022700|FB:FBgn0022702|FB:FBgn0034582|FB:FBgn0038180|MGI:MGI:106661|PANTHER:PTN000126545|RGD:1303058|RGD:620874|UniProtKB:P36222|UniProtKB:Q13231|UniProtKB:Q9BZP6) /// 0005576 // extracellular region…	0008084 // imaginal disc growth factor receptor binding (FB:FBrf0106744|PMID:9847235 [IDA]) /// 0008061 // chitin binding (PMID:21873635 [IBA] FB:FBgn0013763|FB:FBgn0022700|FB:FBgn0038180|PANTHER:PTN000126545|UniProtKB:P36222|UniProtKB:Q15782) /// 0004568 // chitinase activity (PMID:21873635 [IBA] FB:FBgn0022700|FB:FBgn0034582|FB:FBgn0038180|MGI:MGI:1932052|PANTHER:PTN000126545|RGD:1303058|TAIR:l…	Imaginal disc growth factor 3	39.2583	41.3291	28.8149	29.3826	28.3409	33.4252	34.5051	23.7005	24.1747	22.8177	23.5025	23.6859	25.3978	3957	4943	3226	3101	3502	3745.8	3701	3089	2701	2725	2274	2363	2808.83	1270.5	0.385929	0
CG15203	X	11066552..11068379	FBgn0030261	6.03294	1.55834	0.0369777	1		0005615 // extracellular space (FB:FBrf0200806|PMID:18028914 [ISM])			5.492	7.56706	6.23943	6.24415	4.62206	6.03294	5.77534	3.43823	4.24673	3.45802	5.08553	5.72485	4.62145	126	206	159	150	130	154.2	141	102	108	94	112	130	114.5	49.7403	0.362382	0
CG33120	2L	complement(18841400..18844579)	FBgn0053120	11.193	1.55831	0.00116274	0.755783					11.1327	12.6435	11.2046	10.9578	10.0266	11.193	8.84348	7.54147	8.16678	8.56136	9.48387	9.02564	8.60377	653	880	730	673	721	731.4	552	572	531	595	534	524	551.333	116.643	0.171781	0
Echs1	2R	complement(13852947..13854331)	FBgn0033879	76.4257	1.55821	0.00269103	1	0006635 // fatty acid beta-oxidation (PMID:21873635 [IBA] MGI:MGI:94871|PANTHER:PTN000941828|RGD:69330|UniProtKB:P30084) /// 0006635 // fatty acid beta-oxidation (FB:FBrf0159903|GO_REF:0000110 [ISS] UniProtKB:P30084)	0005739 // mitochondrion (PMID:21873635 [IBA] PANTHER:PTN000235143|RGD:69330|UniProtKB:P30084) /// 0005739 // mitochondrion (FB:FBrf0215446|PMID:19317464 [HDA]) /// 0005759 // mitochondrial matrix (FB:FBrf0159903|GO_REF:0000110 [ISS] UniProtKB:P30084)	0004300 // enoyl-CoA hydratase activity (FB:FBrf0159903|GO_REF:0000110 [ISS] UniProtKB:P30084) /// 0004300 // enoyl-CoA hydratase activity (PMID:21873635 [IBA] MGI:MGI:1338011|PANTHER:PTN000941828|RGD:69330|UniProtKB:P30084|UniProtKB:P76082|UniProtKB:Q13825)	Enoyl-CoA hydratase, short chain 1	59.1918	81.091	86.597	77.3297	77.9189	76.4257	64.0854	43.2117	42.694	65.6872	67.5523	70.5929	58.9706	1696	2757	2756	2320	2737	2453.2	1954	1601	1356	2230	1858	2002	1833.5	773.235	0.358006	0
CG6908	3R	complement(11688381..11690051)	FBgn0037936	13.5358	1.55687	0.0115543	1	0055070 // copper ion homeostasis (FB:FBrf0201775|PMID:17216353 [IMP])				8.69625	12.5669	15.9039	15.4129	15.0988	13.5358	9.88843	12.6704	7.7714	11.9642	10.11	10.5488	10.4922	319	547	648	592	679	557	386	601	316	520	356	383	427	251.877	0.512031	0
CG16799	2R	complement(20652557..20655096)	FBgn0034538	20.7371	1.55459	0.00689812	1	0050829 // defense response to Gram-negative bacterium (FB:FBrf0202953|GO_REF:0000024 [ISS] UniProtKB:P00697)	0005615 // extracellular space (FB:FBrf0202953|GO_REF:0000024 [ISS] UniProtKB:C1BF55)	0003796 // lysozyme activity (FB:FBrf0202953|GO_REF:0000024 [ISS] UniProtKB:P00697)		20.4366	20.3545	20.4008	20.5068	21.9868	20.7371	17.0295	10.8347	11.9796	18.1995	16.4035	21.5092	15.9927	671	793	744	705	885	759.6	595	460	436	708	517	699	569.167	201.158	0.316629	0
CG2611	2L	20650189..20650898	FBgn0032871	14.5911	1.55444	0.0331886	1					13.1793	11.6805	13.0352	16.4869	18.5735	14.5911	13.5478	13.446	7.87051	12.0633	11.4734	9.62709	11.338	213	224	234	279	368	263.6	233	281	141	231	178	154	203	117.631	0.507525	0
Suox	X	complement(18846389..18848566)	FBgn0030966	13.8289	1.55377	0.00198908	1					13.9479	16.2095	12.6074	13.2323	13.1475	13.8289	13.2117	9.96899	8.31609	11.2711	9.39046	11.6371	10.6326	752	1037	755	747	869	832	758	695	497	720	486	621	629.5	241.39	0.33496	0
Cpr12A	X	13543643..13544907	FBgn0030494	53.4579	1.55374	0.00123819	0.833572	0040003 // chitin-based cuticle development (FB:FBrf0200175|PMID:17628275 [ISM])	62129	0008010 // structural constituent of chitin-based larval cuticle (FB:FBrf0200175|PMID:17628275 [ISM]) /// 0042302 // structural constituent of cuticle (FB:FBrf0174215|GO_REF:0000002 [IEA] InterPro:IPR000618)	Cuticular protein 12A	53.1734	60.8797	47.1312	49.6039	56.5015	53.4579	50.3119	42.1469	30.8935	50.2419	33.7215	40.0493	41.2275	1163	1580	1145	1136	1515	1307.8	1171	1192	749	1302	708	867	998.167	474.494	0.423128	0
CG34331	X	20122453..20125271	FBgn0085360	7.88677	1.54815	0.0338846	1					6.13319	10.2033	7.67304	7.3028	8.12153	7.88677	5.20211	4.2503	4.49104	7.36123	6.38918	9.0936	6.13124	154	304	214	192	250	222.8	139	138	125	219	154	226	166.833	101.354	0.521377	0
CG33307	2L	complement(13839262..13841520)	FBgn0053307	6.60824	1.54566	0.015729	1	0008150 // biological_process (FB:FBrf0159398|GO_REF:0000015 [ND])	0005575 // cellular_component (FB:FBrf0159398|GO_REF:0000015 [ND])	0003674 // molecular_function (FB:FBrf0159398|GO_REF:0000015 [ND])		5.16052	8.19281	6.86301	6.97354	5.85132	6.60824	5.81532	3.22913	4.71344	4.5904	6.75893	5.64649	5.12562	241	454	356	341	335	345.4	289	195	244	254	303	261	257.667	113.601	0.36624	0
CG2736	2R	complement(24973431..24975341)	FBgn0035090	61.6397	1.54494	0.00168775	1		0016020 // membrane (FB:FBrf0174215|GO_REF:0000002 [IEA] InterPro:IPR002159)			55.3427	68.9739	60.8746	65.9434	57.064	61.6397	46.8808	45.1193	50.5416	44.4839	46.2642	51.8727	47.5271	2435	3601	2975	3038	3078	3025.4	2195	2567	2465	2319	1954	2259	2293.17	628.88	0.230553	0
Ppn	3R	complement(28520665..28540324)	FBgn0003137	22.7343	1.54376	0.00190499	1	0030198 // extracellular matrix organization (FB:FBrf0131337|PMID:11076767 [IMP])	0005604 // basement membrane (FB:FBrf0046595|PMID:3320045 [IDA]) /// 0005604 // basement membrane (FB:FBrf0131337|PMID:11076767 [IDA])	0004867 // serine-type endopeptidase inhibitor activity (FB:FBrf0174215|GO_REF:0000002 [IEA] InterPro:IPR002223) /// 0005201 // extracellular matrix structural constituent (FB:FBrf0131337|PMID:11076767 [IMP]) /// 0008233 // peptidase activity (FB:FBrf0174215|GO_REF:0000002 [IEA] InterPro:IPR010909)	Papilin	21.357	22.869	23.3686	23.7375	22.3395	22.7343	17.5127	21.0079	15.1844	18.4658	18.3006	15.5935	17.6775	5196	6602	6315	6047	6663	6164.6	4534	6609	4095	5323	4274	3755	4765	1641.07	0.316068	1
CG32698	X	9783223..9855449	FBgn0052698	8.97385	1.54312	0.0182284	1					11.4478	11.7118	7.65554	6.10994	7.94422	8.97385	10.0534	6.04814	6.19808	6.40486	5.27497	7.31552	6.88249	2566	3115	1906	1434	2183	2240.8	2398	1753	1540	1701	1135	1623	1691.67	1049.56	0.527776	0
CG18557	2L	complement(2844601..2845734)	FBgn0031470	4.27257	1.54285	0.0247809	1	0006508 // proteolysis (PMID:21873635 [IBA] FB:FBgn0000533|MGI:MGI:2149951|MGI:MGI:2149952|MGI:MGI:96942|MGI:MGI:96943|PANTHER:PTN001207268|RGD:735142|UniProtKB:Q8NF86)	0005615 // extracellular space (PMID:21873635 [IBA] FB:FBgn0000533|MGI:MGI:2149951|MGI:MGI:2149952|MGI:MGI:2661234|MGI:MGI:2681414|MGI:MGI:96943|PANTHER:PTN001207268|UniProtKB:Q9NAS8|UniProtKB:Q9NAS9)	0004252 // serine-type endopeptidase activity (PMID:21873635 [IBA] FB:FBgn0000533|MGI:MGI:1916698|PANTHER:PTN001207268|RGD:735142|UniProtKB:Q8NF86) /// 0004252 // serine-type endopeptidase activity (FB:FBrf0240739|PMID:30367934 [IKR]) /// 0004252 // serine-type endopeptidase activity (FB:FBrf0155784|PMID:12568721 [IKR])		3.43661	4.0054	4.73972	4.46925	4.71185	4.27257	3.12639	3.90172	3.03432	3.54847	3.50388	2.80723	3.32033	94	130	144	128	158	130.8	91	138	92	115	92	76	100.667	45.9999	0.402353	0
Pgi	2R	complement(8910900..8914069)	FBgn0003074	92.3143	1.5397	0.0154513	1	0006094 // gluconeogenesis (PMID:21873635 [IBA] PANTHER:PTN000157839|SGD:S000000400) /// 0051156 // glucose 6-phosphate metabolic process (PMID:21873635 [IBA] PANTHER:PTN000157839|RGD:2727|UniProtKB:P06744) /// 0042593 // glucose homeostasis (FB:FBrf0228532|PMID:25994086 [IMP]) /// 0006096 // glycolytic process (PMID:21873635 [IBA] MGI:MGI:95797|PANTHER:PTN000157839|SGD:S000000400|UniProtKB:P0A6T…	0005829 // cytosol (PMID:21873635 [IBA] FB:FBgn0003074|PANTHER:PTN000157839|RGD:2727|TAIR:locus:2121929|TAIR:locus:2165462|UniProtKB:P06744|UniProtKB:P0A6T1|UniProtKB:P42862|UniProtKB:P42863) /// 0005829 // cytosol (FB:FBrf0033426|PMID:109448 [IDA])	0004347 // glucose-6-phosphate isomerase activity (FB:FBrf0033426|PMID:109448 [IDA]) /// 0004347 // glucose-6-phosphate isomerase activity (PMID:21873635 [IBA] FB:FBgn0003074|MGI:MGI:95797|PANTHER:PTN000157839|RGD:2727|SGD:S000000400|UniProtKB:P0A6T1|UniProtKB:P9WN69|UniProtKB:Q59000) /// 0048029 // monosaccharide binding (PMID:21873635 [IBA] PANTHER:PTN000157839|RGD:2727)	Phosphoglucose isomerase	67.9005	94.0059	122.233	95.0938	82.3385	92.3143	66.1152	53.3369	70.3184	68.4112	75.2198	95.1851	71.4311	4258	6995	8514	6244	6330	6468.2	4412	4325	4888	5083	4528	5908	4857.33	2125.29	0.358873	0
Sam-S	2L	106903..114432	FBgn0005278	41.5999	1.53824	0.00170312	1	0008340 // determination of adult lifespan (FB:FBrf0229634|PMID:26383889 [IMP]) /// 0006556 // S-adenosylmethionine biosynthetic process (FB:FBrf0087538|PMID:8725236 [IMP])	0005829 // cytosol (PMID:21873635 [IBA] PANTHER:PTN000239344|RGD:3050|RGD:619985|TAIR:locus:2058011|TAIR:locus:2141385|TAIR:locus:2196160|UniProtKB:P0A817)	0005524 // ATP binding (FB:FBrf0174215|GO_REF:0000002 [IEA] InterPro:IPR002133) /// 0004478 // methionine adenosyltransferase activity (FB:FBrf0202953|GO_REF:0000024 [ISS] UniProtKB:Q00266) /// 0004478 // methionine adenosyltransferase activity (PMID:21873635 [IBA] MGI:MGI:2443731|PANTHER:PTN000239344|PomBase:SPBC14F5.05c|RGD:3050|RGD:619985|SGD:S000002910|SGD:S000004170|TAIR:locus:2058011|TAIR:l…	S-adenosylmethionine Synthetase	39.1624	47.3838	43.3952	41.8967	36.1617	41.5999	37.1539	28.8797	31.5512	29.7039	33.3105	32.6624	32.2102	3553	5101	4373	3980	4022	4205.8	3587	3388	3173	3193	2901	2933	3195.83	842.087	0.22	1
Cda4	X	complement(22583634..22632710)	FBgn0052499	25.9414	1.53709	0.0162849	1	0006030 // chitin metabolic process (FB:FBrf0174215|GO_REF:0000002 [IEA] InterPro:IPR002557|InterPro:IPR036508) /// 0005975 // carbohydrate metabolic process (FB:FBrf0174215|GO_REF:0000002 [IEA] InterPro:IPR002509|InterPro:IPR011330)	0005576 // extracellular region (FB:FBrf0174215|GO_REF:0000002 [IEA] InterPro:IPR002557|InterPro:IPR036508) /// 0098595 // perivitelline space (FB:FBrf0226456|PMID:25294944 [HDA])	0008061 // chitin binding (FB:FBrf0174215|GO_REF:0000002 [IEA] InterPro:IPR002557|InterPro:IPR036508) /// 0004099 // chitin deacetylase activity (FB:FBrf0204376|PMID:18342249 [IKR])	Chitin deacetylase-like 4	28.7216	38.7181	24.6711	20.1078	17.4885	25.9414	28.8964	14.5098	18.4815	16.7598	19.2285	21.7431	19.9365	1416	2265	1351	1038	1057	1425.4	1516	925	1010	979	910	1061	1066.83	725.997	0.562834	0
CG18067	2R	20534245..20535835	FBgn0034512	35.2064	1.53542	0.00303588	1	0032504 // multicellular organism reproduction (FB:FBrf0205571|PMID:18666829 [HEP])	0005615 // extracellular space (FB:FBrf0205571|PMID:18666829 [HDA])			39.2798	43.2589	26.8921	32.3227	34.2785	35.2064	34.9845	27.8588	26.9006	25.3617	23.7182	24.894	27.2863	1532	2002	1165	1320	1639	1531.6	1452	1405	1163	1172	888	961	1173.5	548.056	0.403085	0
lectin-28C	2L	7857077..7860120	FBgn0040099	10.8759	1.53156	0.00144555	1			0005534 // galactose binding (FB:FBrf0110927|PMID:10441526 [ISS]) /// 0030246 // carbohydrate binding (FB:FBrf0189817|PMID:16475980 [ISS] FB:FBgn0016675) /// 0038023 // signaling receptor activity (PMID:21873635 [IBA] MGI:MGI:97142|PANTHER:PTN002335023|UniProtKB:Q13018)	lectin-28C	12.9129	12.7505	9.52552	9.55084	9.6396	10.8759	9.77304	7.73382	7.40573	9.27784	8.40409	8.22879	8.47055	1002	1174	821	776	917	938	807	776	637	853	626	632	721.833	260.071	0.309771	0
CG4259	2L	complement(2127309..2129237)	FBgn0031389	3.62391	1.53119	0.016018	1	0006508 // proteolysis (FB:FBrf0174215|GO_REF:0000002 [IEA] InterPro:IPR001254)		0004252 // serine-type endopeptidase activity (FB:FBrf0240739|PMID:30367934 [IKR]) /// 0004252 // serine-type endopeptidase activity (FB:FBrf0155784|PMID:12568721 [IKR])		3.15173	3.22277	3.93468	4.19398	3.61637	3.62391	2.17195	2.42113	2.78642	3.33393	3.17384	3.16305	2.84172	150	182	208	209	211	192	110	149	147	188	145	149	148	51.0379	0.304103	0
CG11241	3L	complement(22732013..22738420)	FBgn0037186	6.64562	1.53044	0.00829741	1			0030170 // pyridoxal phosphate binding (FB:FBrf0174215|GO_REF:0000002 [IEA] InterPro:IPR005814) /// 0008453 // alanine-glyoxylate transaminase activity (FB:FBrf0202953|GO_REF:0000024 [ISS] UniProtKB:Q9BYV1)		6.69728	8.11646	7.02255	6.24415	5.14764	6.64562	5.67383	4.60775	5.24173	5.00949	4.89206	5.52573	5.15843	589	847	686	575	555	650.4	531	524	511	522	413	481	497	165.67	0.275962	0
CG9444	3R	complement(9681415..9684264)	FBgn0037730	15.5303	1.52984	0.00355743	1	0055085 // transmembrane transport (FB:FBrf0174215|GO_REF:0000002 [IEA] InterPro:IPR000109) /// 0006857 // oligopeptide transport (FB:FBrf0174215|GO_REF:0000002 [IEA] InterPro:IPR018456)	0016021 // integral component of membrane (PMID:21873635 [IBA] FB:FBgn0265575|MGI:MGI:1861376|MGI:MGI:1890457|PANTHER:PTN000183265|UniProtKB:P36837|UniProtKB:P75742|UniProtKB:P77304) /// 0005887 // integral component of plasma membrane (PMID:21873635 [IBA] FB:FBgn0265575|MGI:MGI:1890457|PANTHER:PTN000183270)	0035673 // oligopeptide transmembrane transporter activity (PMID:21873635 [IBA] CGD:CAL0000177961|FB:FBgn0265575|MGI:MGI:1890457|PANTHER:PTN000183265|PomBase:SPBC13A2.04c|RGD:61972|SGD:S000001801|TAIR:locus:2041125|TAIR:locus:2080235|TAIR:locus:2161438|UniProtKB:P36837|UniProtKB:P39276|UniProtKB:P75742|UniProtKB:P77304|WB:WBGene00003877|WB:WBGene00003878|ZFIN:ZDB-GENE-030131-5866) /// 0071916 // …		11.5479	12.3454	16.6653	18.6416	18.4513	15.5303	11.8887	13.462	11.4132	12.2672	11.7128	12.4744	12.203	607	770	973	1026	1189	913	665	915	665	764	591	649	708.167	342.914	0.412223	0
IRSp53	3L	11136049..11163984	FBgn0052082	8.34888	1.52944	0.00198767	1	0046847 // filopodium assembly (FB:FBrf0233036|PMID:27505416 [IMP]) /// 0007009 // plasma membrane organization (FB:FBrf0174215|GO_REF:0000002 [IEA] InterPro:IPR013606) /// 2000251 // positive regulation of actin cytoskeleton reorganization (PMID:21873635 [IBA] PANTHER:PTN001022094|UniProtKB:Q9UHR4) /// 0030838 // positive regulation of actin filament polymerization (PMID:21873635 [IBA] PANTHER:P…	0005654 // nucleoplasm (PMID:21873635 [IBA] PANTHER:PTN001022094|UniProtKB:Q9UHR4) /// 0005829 // cytosol (PMID:21873635 [IBA] PANTHER:PTN001022094|UniProtKB:Q9UHR4|UniProtKB:Q9UQB8)	0005543 // phospholipid binding (FB:FBrf0202953|GO_REF:0000024 [ISS] MGI:MGI:2652819)	Insulin receptor substrate 53 kDa	10.1324	9.79951	8.10566	7.40585	6.30095	8.34888	7.25894	5.33765	6.44915	6.58262	6.39552	6.80707	6.47182	1355	1555	1204	1037	1033	1236.8	1033	923	956	1043	821	901	946.167	306.319	0.268526	0
CG31997	4	complement(154654..156060)	FBgn0051997	142.532	1.52915	0.00297735	1	0008150 // biological_process (FB:FBrf0159398|GO_REF:0000015 [ND])	0005615 // extracellular space (FB:FBrf0200806|PMID:18028914 [ISM]) /// 0005829 // cytosol (FB:FBrf0226456|PMID:25294944 [HDA])	0003674 // molecular_function (FB:FBrf0159398|GO_REF:0000015 [ND])		140.609	172.556	144.661	144.618	110.218	142.532	126.318	85.4355	101.654	119.673	115.59	116.726	110.899	2613	3805	2986	2814	2511	2945.8	2498	2053	2094	2635	2062	2147	2248.17	766.567	0.286823	0
fabp	3R	complement(11559896..11567054)	FBgn0037913	205.794	1.52835	0.039723	1	0007616 // long-term memory (FB:FBrf0212939|PMID:21298037 [IMP])	0005654 // nucleoplasm (FB:FBrf0226456|PMID:25294944 [HDA]) /// 0005829 // cytosol (FB:FBrf0226456|PMID:25294944 [HDA])	0008289 // lipid binding (FB:FBrf0174215|GO_REF:0000002 [IEA] InterPro:IPR000463|InterPro:IPR031259)	fatty acid binding protein	184.742	266.706	222	179.334	176.188	205.794	181.373	129.362	129.443	160.035	157.09	205.726	160.505	10841	18571	14470	11019	12675	13515.2	11326	9816	8420	11127	8849	11949	10247.8	4620.59	0.375763	0
GstO3	3L	8518885..8520295	FBgn0035904	90.5918	1.52688	0.00258471	1	0055114 // oxidation-reduction process (PMID:21873635 [IBA] PANTHER:PTN000883725|UniProtKB:P78417|UniProtKB:Q9H4Y5|WB:WBGene00016204) /// 0006749 // glutathione metabolic process (FB:FBrf0217315|PMID:22082028 [IDA])	0005737 // cytoplasm (FB:FBrf0202953|GO_REF:0000024 [ISS] RGD:70952)	0045174 // glutathione dehydrogenase (ascorbate) activity (PMID:21873635 [IBA] FB:FBgn0035904|FB:FBgn0035906|FB:FBgn0035907|FB:FBgn0086348|PANTHER:PTN000883725|RGD:70952|UniProtKB:P78417|UniProtKB:Q9H4Y5|WB:WBGene00016204) /// 0045174 // glutathione dehydrogenase (ascorbate) activity (FB:FBrf0194468|PMID:16712527 [IDA]) /// 0004734 // pyrimidodiazepine synthase activity (FB:FBrf0194468|PMID:16712…	Glutathione S transferase O3	70.4422	79.404	102.064	98.9141	102.135	90.5918	58.4131	77.961	60.8569	79.4083	73.8462	78.4124	71.483	1582	2116	2546	2326	2812	2276.4	1396	2264	1515	2113	1592	1743	1770.5	812.471	0.400356	0
Ppt2	2L	11280298..11281920	FBgn0032358	25.1325	1.52683	0.00127899	0.872268	0098734 // macromolecule depalmitoylation (FB:FBrf0210485|PMID:18719403 [IGI] FB:FBgn0030057)	0043231 // intracellular membrane-bounded organelle (PMID:21873635 [IBA] PANTHER:PTN000133931|TAIR:locus:2081942|UniProtKB:P50897) /// 0005764 // lysosome (FB:FBrf0210485|PMID:18719403 [IDA]) /// 0005764 // lysosome (PMID:21873635 [IBA] FB:FBgn0030057|FB:FBgn0032358|MGI:MGI:1298204|PANTHER:PTN000133932|RGD:61994|UniProtKB:P45478|UniProtKB:P50897)	0008474 // palmitoyl-(protein) hydrolase activity (FB:FBrf0174215|GO_REF:0000002 [IEA] InterPro:IPR030295) /// 0098599 // palmitoyl hydrolase activity (FB:FBrf0210485|PMID:18719403 [IGI] FB:FBgn0030057) /// 0016790 // thiolester hydrolase activity (PMID:21873635 [IBA] FB:FBgn0030057|MGI:MGI:1298204|PANTHER:PTN000133932|UniProtKB:P45478|UniProtKB:P50897|WB:WBGene00004092)	Palmitoyl-protein Thioesterase 2	26.35	26.5646	23.7822	24.0329	24.9328	25.1325	20.7998	23.8674	16.6399	20.9883	17.5679	18.2694	19.6888	800	957	802	764	928	850.2	672	937	560	755	512	549	664.167	247.473	0.344202	0
GluRIID	3R	complement(20648595..20652450)	FBgn0028422	3.62224	1.5267	0.00715279	1	0007274 // neuromuscular synaptic transmission (FB:FBrf0184095|PMID:15788778 [IEP]) /// 0007274 // neuromuscular synaptic transmission (FB:FBrf0184094|PMID:15788777 [IMP]) /// 0050804 // modulation of synaptic transmission (PMID:21873635 [IBA] FB:FBgn0004620|MGI:MGI:95820|MGI:MGI:95821|PANTHER:PTN001826301|RGD:2738|RGD:61862|RGD:61863|RGD:621531|UniProtKB:Q13002) /// 0035249 // synaptic transmiss…	0005886 // plasma membrane (PMID:21873635 [IBA] FB:FBgn0004620|FB:FBgn0052704|MGI:MGI:95808|MGI:MGI:95813|MGI:MGI:95816|PANTHER:PTN000437926|RGD:621531|TAIR:locus:2207165|UniProtKB:Q05586|UniProtKB:Q12879|UniProtKB:Q13224|UniProtKB:Q16478|WB:WBGene00001612) /// 0045211 // postsynaptic membrane (PMID:21873635 [IBA] MGI:MGI:1933206|MGI:MGI:95808|MGI:MGI:95809|MGI:MGI:95810|MGI:MGI:95813|MGI:MGI:958…	0004970 // ionotropic glutamate receptor activity (FB:FBrf0184095|PMID:15788778 [IC] GO:0008328) /// 0004970 // ionotropic glutamate receptor activity (FB:FBrf0184094|PMID:15788777 [IMP]) /// 0008066 // glutamate receptor activity (PMID:21873635 [IBA] FB:FBgn0004620|FB:FBgn0020429|FB:FBgn0028422|MGI:MGI:95809|MGI:MGI:95815|PANTHER:PTN001826301|RGD:2732|RGD:2733|RGD:2735|RGD:2737|RGD:2738|RGD:2739…	Glutamate receptor IID	3.1714	3.63874	3.60055	4.00193	3.69857	3.62224	2.76479	3.13223	2.86103	2.77339	2.91899	2.59935	2.84163	249	339	314	329	356	317.4	231	318	249	258	220	202	246.333	81.605	0.293854	0
Etf-QO	2R	9910893..9913488	FBgn0033465	30.4232	1.52623	0.0118577	1	0022900 // electron transport chain (FB:FBrf0174215|GO_REF:0000002 [IEA] InterPro:IPR040156) /// 0006119 // oxidative phosphorylation (FB:FBrf0159903|GO_REF:0000110 [ISS] UniProtKB:Q16134) /// 0006635 // fatty acid beta-oxidation (FB:FBrf0218632|PMID:22580358 [IMP]) /// 0022904 // respiratory electron transport chain (PMID:21873635 [IBA] FB:FBgn0033465|PANTHER:PTN000835262|UniProtKB:P55931|UniPro…	0005743 // mitochondrial inner membrane (FB:FBrf0159903|GO_REF:0000110 [ISS] UniProtKB:Q16134) /// 0005739 // mitochondrion (FB:FBrf0191062|PMID:16212416 [HDA]) /// 0031305 // integral component of mitochondrial inner membrane (PMID:21873635 [IBA] PANTHER:PTN000065332|UniProtKB:Q16134)	0004174 // electron-transferring-flavoprotein dehydrogenase activity (FB:FBrf0159903|GO_REF:0000110 [ISS] UniProtKB:Q16134) /// 0048039 // ubiquinone binding (PMID:21873635 [IBA] PANTHER:PTN000835262|UniProtKB:P55931|UniProtKB:Q16134) /// 0051539 // 4 iron, 4 sulfur cluster binding (PMID:21873635 [IBA] PANTHER:PTN000835262|UniProtKB:Q16134) /// 0004174 // electron-transferring-flavoprotein dehydr…	Electron transfer flavoprotein-ubiquinone oxidoreductase	19.2049	25.4705	40.0163	33.1157	34.3083	30.4232	19.3455	20.814	21.6337	24.3277	27.9309	29.9492	24.0002	1126	1772	2606	2033	2466	2000.6	1207	1578	1406	1690	1572	1738	1531.83	788.165	0.423987	0
CG13796	2L	complement(7727157..7732670)	FBgn0031939	44.3434	1.52584	0.00373861	1	0006810 // transport (PMID:21873635 [IBA] FB:FBgn0034911|MGI:MGI:1270850|PANTHER:PTN000177662|RGD:620788|RGD:628737) /// 0006836 // neurotransmitter transport (FB:FBrf0193583|PMID:16916974 [ISM]) /// 0006836 // neurotransmitter transport (FB:FBrf0200993|PMID:17443808 [ISS] FB:FBgn0034136)	0016021 // integral component of membrane (FB:FBrf0193583|PMID:16916974 [ISM]) /// 0016021 // integral component of membrane (FB:FBrf0174215|GO_REF:0000002 [IEA] InterPro:IPR000175) /// 0005886 // plasma membrane (PMID:21873635 [IBA] FB:FBgn0035969|FB:FBgn0039915|MGI:MGI:1336891|MGI:MGI:1336892|MGI:MGI:95627|MGI:MGI:95760|PANTHER:PTN000177662|RGD:3714|RGD:3715|RGD:620533|RGD:621822|UniProtKB:P316…	0005326 // neurotransmitter transporter activity (FB:FBrf0200993|PMID:17443808 [ISS] FB:FBgn0034136) /// 0005328 // neurotransmitter:sodium symporter activity (FB:FBrf0193583|PMID:16916974 [ISM]) /// 0005328 // neurotransmitter:sodium symporter activity (FB:FBrf0174215|GO_REF:0000002 [IEA] InterPro:IPR037272)		38.2638	40.4252	43.3518	48.8602	50.8163	44.3434	31.9309	43.6901	32.3432	36.3657	33.2839	32.1082	34.9537	2697	3381	3394	3606	4391	3493.8	2395	3982	2527	3037	2252	2240	2738.83	1283.04	0.42055	1
CG32758	X	complement(5719374..5738031)	FBgn0052758	17.4148	1.52037	0.00205257	1					16.8748	18.0064	16.4372	17.0101	18.7454	17.4148	16.0109	14.5444	12.9921	13.9668	11.4331	13.1447	13.682	1965	2488	2126	2074	2676	2265.8	1984	2190	1677	1927	1278	1515	1761.83	637.164	0.323541	0
GIIIspla2	X	8157628..8159348	FBgn0030013	17.4175	1.51788	0.0105297	1	0050482 // arachidonic acid secretion (FB:FBrf0174215|GO_REF:0000002 [IEA] InterPro:IPR016090) /// 0006644 // phospholipid metabolic process (FB:FBrf0174215|GO_REF:0000002 [IEA] InterPro:IPR016090)		0004623 // phospholipase A2 activity (FB:FBrf0174215|GO_REF:0000002 [IEA] InterPro:IPR016090)	Phospholipase A2 group III	20.3388	20.6973	18.7689	13.1601	14.1226	17.4175	16.4131	10.2435	12.8209	12.2951	13.4542	16.4391	13.611	800	966	820	542	681	761.8	687	521	559	573	508	640	581.333	228.765	0.328642	0
Jabba	2R	complement(18757074..18761082)	FBgn0259682	27.0793	1.51759	0.00464647	1	0008150 // biological_process (FB:FBrf0159398|GO_REF:0000015 [ND])	0005811 // lipid particle (FB:FBrf0220040|PMID:23084995 [IDA]) /// 0005886 // plasma membrane (FB:FBrf0215446|PMID:19317464 [HDA])	0003674 // molecular_function (FB:FBrf0159398|GO_REF:0000015 [ND])	Jabba	31.2595	35.2211	22.2689	22.7238	23.923	27.0793	30.5648	20.3211	16.8528	20.9173	19.3931	19.4806	21.255	1926	2575	1524	1466	1807	1859.6	2004	1619	1151	1527	1147	1188	1439.33	787.109	0.477231	0
CG5390	2L	complement(10304069..10306594)	FBgn0032213	68.5979	1.51717	0.00873835	1	0006508 // proteolysis (PMID:21873635 [IBA] FB:FBgn0000533|MGI:MGI:2149951|MGI:MGI:2149952|MGI:MGI:96942|MGI:MGI:96943|PANTHER:PTN001207268|RGD:735142|UniProtKB:Q8NF86)	0005576 // extracellular region (FB:FBrf0180365|PMID:15466469 [HDA]) /// 0005615 // extracellular space (PMID:21873635 [IBA] FB:FBgn0000533|MGI:MGI:2149951|MGI:MGI:2149952|MGI:MGI:2661234|MGI:MGI:2681414|MGI:MGI:96943|PANTHER:PTN001207268|UniProtKB:Q9NAS8|UniProtKB:Q9NAS9)	0004252 // serine-type endopeptidase activity (PMID:21873635 [IBA] FB:FBgn0000533|MGI:MGI:1916698|PANTHER:PTN001207268|RGD:735142|UniProtKB:Q8NF86) /// 0004252 // serine-type endopeptidase activity (FB:FBrf0240739|PMID:30367934 [IKR]) /// 0004252 // serine-type endopeptidase activity (FB:FBrf0155784|PMID:12568721 [IKR])		64.6809	94.7436	65.3916	63.0833	55.0901	68.5979	72.0964	53.3555	51.2275	43.5542	47.4581	54.1461	53.6396	2310	4015	2594	2359	2412	2738	2740	2464	2028	1843	1627	1914	2102.67	1139.42	0.462227	0
CG11151	X	13739744..13741952	FBgn0030519	102.363	1.51556	0.0091561	1		0005777 // peroxisome (FB:FBrf0219445|PMID:22758915 [ISM]) /// 0005829 // cytosol (PMID:21873635 [IBA] PANTHER:PTN001297169|UniProtKB:P64599)			75.117	107.954	127.002	110.732	91.0112	102.363	79.8383	73.3426	80.139	72.6953	80.029	96.8582	80.4837	2114	3605	3970	3263	3140	3218.4	2391	2669	2500	2424	2162	2698	2474	894.606	0.296458	0
Esyt2	3R	24544719..24556549	FBgn0266758	17.2195	1.51381	0.00282934	1	0061817 /// 0016079 // synaptic vesicle exocytosis (FB:FBrf0129948|PMID:10908590 [ISS]) /// 0006869 // lipid transport (FB:FBrf0174215|GO_REF:0000002 [IEA] InterPro:IPR037749|InterPro:IPR037752) /// 0046907 // intracellular transport (FB:FBrf0231277|GO_REF:0000050 [ISM])	0031227 // intrinsic component of endoplasmic reticulum membrane (PMID:21873635 [IBA] PANTHER:PTN000845382|UniProtKB:A0FGR8|UniProtKB:A0FGR9|UniProtKB:Q9BSJ8) /// 0005887 // integral component of plasma membrane (FB:FBrf0202953|GO_REF:0000024 [ISS] HGNC:22211) /// 0016021 // integral component of membrane (FB:FBrf0231277|GO_REF:0000050 [ISM]) /// 0008021 // synaptic vesicle (FB:FBrf0129948|PMID:1…	0005544 // calcium-dependent phospholipid binding (PMID:21873635 [IBA] PANTHER:PTN000845382|UniProtKB:A0FGR8) /// 0005544 // calcium-dependent phospholipid binding (FB:FBrf0202953|GO_REF:0000024 [ISS] HGNC:22211) /// 0035091 // phosphatidylinositol binding (PMID:21873635 [IBA] PANTHER:PTN000845382|UniProtKB:A0FGR8) /// 0008429 // phosphatidylethanolamine binding (PMID:21873635 [IBA] PANTHER:PTN00…	Extended synaptotagmin-like protein 2	17.2561	21.9835	17.3066	15.4663	14.085	17.2195	16.2369	10.5964	13.5004	12.4228	15.0074	13.4257	13.5316	1544	2334	1720	1449	1545	1718.4	1546	1226	1339	1317	1289	1189	1317.67	482.977	0.303219	0
CG2767	3R	complement(8005924..8008110)	FBgn0037537	92.6352	1.51255	0.00372089	1	0055114 // oxidation-reduction process (FB:FBrf0174215|GO_REF:0000002 [IEA] InterPro:IPR018170|InterPro:IPR020471)	0005829 // cytosol (PMID:21873635 [IBA] MGI:MGI:1929955|PANTHER:PTN000198921|RGD:2092|RGD:708428|RGD:708475|SGD:S000000353|TAIR:locus:2025936|TAIR:locus:2065639|TAIR:locus:2084505|UniProtKB:C9JRZ8|UniProtKB:O80944|UniProtKB:P15121|UniProtKB:P51857|UniProtKB:Q04828|UniProtKB:Q46857|UniProtKB:Q96JD6|UniProtKB:Q9SJV2|dictyBase:DDB_G0293850)	0016491 // oxidoreductase activity (PMID:21873635 [IBA] PANTHER:PTN000198921|RGD:708361|SGD:S000005646|TAIR:locus:2040646|UniProtKB:O60218|UniProtKB:O80944|UniProtKB:P42330|UniProtKB:Q96JD6) /// 0004032 // alditol:NADP+ 1-oxidoreductase activity (FB:FBrf0202953|GO_REF:0000024 [ISS] UniProtKB:P15121) /// 0008106 // alcohol dehydrogenase (NADP+) activity (PMID:21873635 [IBA] MGI:MGI:1353494|MGI:MGI…		84.4507	98.9778	93.8652	93.1614	92.7209	92.6352	73.3898	68.5312	58.8832	84.0744	76.1435	80.0544	73.5128	2818	3919	3479	3255	3793	3452.8	2606	2957	2178	3324	2439	2644	2691.33	842.298	0.276878	0
Mlp84B	3R	complement(7112850..7117732)	FBgn0014863	159.744	1.50996	0.0388376	1	0060537 // muscle tissue development (FB:FBrf0090818|PMID:8794860 [IEP]) /// 0045214 // sarcomere organization (FB:FBrf0200911|PMID:17535853 [IGI] FB:FBgn0086906) /// 0090175 // regulation of establishment of planar polarity (FB:FBrf0218210|PMID:22391484 [IMP]) /// 0030036 // actin cytoskeleton organization (PMID:21873635 [IBA] FB:FBgn0014863|MGI:MGI:1330824|PANTHER:PTN001198224|PomBase:SPBC3F6.0…	0005737 // cytoplasm (PMID:21873635 [IBA] FB:FBgn0014863|FB:FBgn0259209|MGI:MGI:1330824|PANTHER:PTN001198224|RGD:71092|UniProtKB:P50461|UniProtKB:P67966|WB:WBGene00017644) /// 0030018 // Z disc (FB:FBrf0231269|PMID:26896675 [HDA]) /// 0015629 // actin cytoskeleton (FB:FBrf0090818|PMID:8794860 [IDA]) /// 0005634 // nucleus (FB:FBrf0200911|PMID:17535853 [IDA]) /// 0030018 // Z disc (FB:FBrf0200911|…	0008307 // structural constituent of muscle (FB:FBrf0200911|PMID:17535853 [IGI] FB:FBgn0086906) /// 0008307 // structural constituent of muscle (FB:FBrf0200911|PMID:17535853 [IMP])	Muscle LIM protein at 84B	135.461	182.673	178.626	160.779	141.179	159.744	135.348	98.1899	122.057	116.408	128.344	155.046	125.899	10829	17328	15861	13458	13836	14262.4	11514	10150	10816	11026	9849	12268	10937.2	3365.02	0.254836	0
RNaseX25	3L	7970588..7972449	FBgn0010406	21.8003	1.50978	0.00517269	1	0006401 // RNA catabolic process (PMID:21873635 [IBA] PANTHER:PTN000133244|SGD:S000006044|UniProtKB:O00584) /// 0032504 // multicellular organism reproduction (FB:FBrf0187652|PMID:15944345 [HEP]) /// 0006401 // RNA catabolic process (FB:FBrf0180634|PMID:15345744 [ISS])	0005576 // extracellular region (PMID:21873635 [IBA] PANTHER:PTN000133244|SGD:S000006044|TAIR:locus:2056755|UniProtKB:O00584) /// 0005615 // extracellular space (FB:FBrf0187652|PMID:15944345 [ISM])	0004540 // ribonuclease activity (FB:FBrf0180634|PMID:15345744 [ISS]) /// 0033897 // ribonuclease T2 activity (FB:FBrf0174215|GO_REF:0000002 [IEA] InterPro:IPR001568|InterPro:IPR018188) /// 0003723 // RNA binding (FB:FBrf0174215|GO_REF:0000002 [IEA] InterPro:IPR001568|InterPro:IPR018188) /// 0004521 // endoribonuclease activity (PMID:21873635 [IBA] PANTHER:PTN000133244|SGD:S000006044|UniProtKB:P4…	Ribonuclease X25	27.4104	25.1677	18.7737	19.8701	17.7793	21.8003	20.9036	15.0683	15.1942	17.2611	18.3319	16.3968	17.1927	1162	1266	884	882	924	1023.6	943	826	714	867	746	688	797.333	276.86	0.297761	0
Pepck2	2R	18527430..18535749	FBgn0034356	89.7904	1.50761	0.013794	1	0006090 // pyruvate metabolic process (PMID:21873635 [IBA] MGI:MGI:97501|PANTHER:PTN000169226|RGD:1311112|RGD:3267|UniProtKB:P05153|UniProtKB:P21642) /// 0006094 // gluconeogenesis (FB:FBrf0159903|GO_REF:0000110 [ISS] UniProtKB:Q16822) /// 0042594 // response to starvation (PMID:21873635 [IBA] PANTHER:PTN000169226|UniProtKB:P05153|UniProtKB:P21642) /// 0046327 // glycerol biosynthetic process fro…	0005829 // cytosol (PMID:21873635 [IBA] MGI:MGI:97501|PANTHER:PTN000169226) /// 0005739 // mitochondrion (FB:FBrf0159903|GO_REF:0000110 [ISS] UniProtKB:Q16822)	0005525 // GTP binding (FB:FBrf0174215|GO_REF:0000002 [IEA] InterPro:IPR008209) /// 0004613 // phosphoenolpyruvate carboxykinase (GTP) activity (PMID:21873635 [IBA] PANTHER:PTN000169226|RGD:1311112|RGD:3267|UniProtKB:P35558) /// 0004613 // phosphoenolpyruvate carboxykinase (GTP) activity (FB:FBrf0159903|GO_REF:0000110 [ISS] UniProtKB:Q16822) /// 0030145 // manganese ion binding (PMID:21873635 [IB…	Phosphoenolpyruvate carboxykinase 2	79.5393	89.2036	95.8977	87.0771	97.2343	89.7904	74.6714	77.3014	56.3855	71.9616	78.2682	71.6471	71.7058	7129	9487	9547	8172	10684	9003.8	7122	8959	5602	7642	6734	6356	7069.17	2530.13	0.316128	0
CG5989	3L	complement(8602411..8604149)	FBgn0017429	14.8717	1.50689	0.00601871	1			0043022 // ribosome binding (FB:FBrf0174215|GO_REF:0000002 [IEA] InterPro:IPR033122)		15.8967	17.6165	14.3569	13.3171	13.1712	14.8717	13.4799	10.2609	10.6597	11.6208	11.9703	12.6969	11.7814	635	835	637	557	645	661.8	573	530	472	550	459	502	514.333	147.839	0.24273	0
DNaseII	3R	18019375..18021161	FBgn0000477	26.523	1.50536	0.0155579	1	0045476 // nurse cell apoptotic process (FB:FBrf0208900|PMID:19557011 [IMP]) /// 0006308 // DNA catabolic process (FB:FBrf0167591|PMID:14644493 [TAS]) /// 0006309 // apoptotic DNA fragmentation (PMID:21873635 [IBA] PANTHER:PTN000092274|WB:WBGene00000799|WB:WBGene00003828)		0004531 // deoxyribonuclease II activity (PMID:21873635 [IBA] MGI:MGI:1329019|PANTHER:PTN000092274|RGD:70901|UniProtKB:Q2XP49|WB:WBGene00000799|WB:WBGene00003828) /// 0004531 // deoxyribonuclease II activity (FB:FBrf0167591|PMID:14644493 [TAS]) /// 0004531 // deoxyribonuclease II activity (FB:FBrf0130139|PMID:10908589 [NAS]) /// 0004520 // endodeoxyribonuclease activity (FB:FBrf0202953|GO_REF:000…	Deoxyribonuclease II	24.7255	40.9211	24.0148	21.3257	21.6279	26.523	26.0569	16.898	18.6745	19.9515	19.2016	24.8517	20.939	774	1520	835	699	830	931.6	868	684	648	740	577	770	714.5	435.01	0.500067	0
CG42662	2R	complement(15698726..15701696)	FBgn0261538	5.22351	1.5046	0.0337366	1	0008150 // biological_process (FB:FBrf0159398|GO_REF:0000015 [ND])	0005575 // cellular_component (FB:FBrf0159398|GO_REF:0000015 [ND])	0003674 // molecular_function (FB:FBrf0159398|GO_REF:0000015 [ND])		6.21247	6.39641	3.91011	4.96668	4.63186	5.22351	5.49458	3.837	2.56133	4.11635	5.11007	3.90514	4.17074	442	540	309	370	404	413	416	353	202	347	349	275	323.667	160.681	0.438839	0
CG42370	2L	complement(6383435..6385512)	FBgn0259716	70.4949	1.5046	0.00727237	1					65.3746	82.8408	62.6299	67.4837	74.1455	70.4949	67.909	68.0618	50.6147	54.5545	45.625	49.4562	56.0369	3463	5207	3685	3743	4815	4182.6	3828	4662	2972	3424	2320	2593	3299.83	1638.1	0.446793	0
CG10214	3R	complement(23766519..23767488)	FBgn0039115	16.7697	1.50423	0.0243697	1		0005739 // mitochondrion (PMID:21873635 [IBA] PANTHER:PTN000114087|SGD:S000004049|UniProtKB:Q9Y3B8) /// 0005739 // mitochondrion (FB:FBrf0159903|GO_REF:0000110 [ISS] UniProtKB:Q9Y3B8) /// 0005634 // nucleus (FB:FBrf0159903|GO_REF:0000110 [ISS] UniProtKB:Q9Y3B8)	0003676 // nucleic acid binding (FB:FBrf0174215|GO_REF:0000002 [IEA] InterPro:IPR012337) /// 0008946 // oligonucleotidase activity (FB:FBrf0159903|GO_REF:0000110 [ISS] UniProtKB:Q9Y3B8) /// 0000175 // 3'-5'-exoribonuclease activity (PMID:21873635 [IBA] PANTHER:PTN002252827|SGD:S000004049|UniProtKB:P0A784)		14.3568	15.303	19.9526	16.9171	17.319	16.7697	11.0592	12.3226	13.6085	14.0285	15.0825	14.1782	13.3799	355	449	548	438	525	463	291	394	373	411	358	347	362.333	118.754	0.281701	0
CG4586	X	6969918..6972265	FBgn0029924	20.5781	1.50334	0.0253691	1	0033540 // fatty acid beta-oxidation using acyl-CoA oxidase (PMID:21873635 [IBA] PANTHER:PTN000097533|RGD:619757|RGD:69245|UniProtKB:Q15067|UniProtKB:Q99424) /// 0055088 // lipid homeostasis (PMID:21873635 [IBA] PANTHER:PTN000097533|UniProtKB:Q15067) /// 0006635 // fatty acid beta-oxidation (FB:FBrf0219445|PMID:22758915 [ISS] HGNC:119)	0005777 // peroxisome (FB:FBrf0219445|PMID:22758915 [ISM]) /// 0005777 // peroxisome (FB:FBrf0219445|PMID:22758915 [ISS] HGNC:119|HGNC:120) /// 0005777 // peroxisome (PMID:21873635 [IBA] FB:FBgn0032775|MGI:MGI:1330812|PANTHER:PTN000097533|RGD:619757|RGD:628684|RGD:69245|SGD:S000003173|UniProtKB:O15254|UniProtKB:O65202|UniProtKB:Q15067|UniProtKB:Q99424|WB:WBGene00008564)	0003997 // acyl-CoA oxidase activity (PMID:21873635 [IBA] PANTHER:PTN000097533|RGD:619757|RGD:69245|UniProtKB:O65201|UniProtKB:O65202|UniProtKB:Q15067) /// 0003997 // acyl-CoA oxidase activity (FB:FBrf0219445|PMID:22758915 [ISS] HGNC:119) /// 0005504 // fatty acid binding (PMID:21873635 [IBA] PANTHER:PTN000097533|RGD:619757|RGD:628684|RGD:69245) /// 0071949 // FAD binding (FB:FBrf0174215|GO_REF:0…		10.8054	16.3529	23.7762	25.6568	26.2991	20.5781	14.6303	20.7892	12.9077	18.2689	14.9233	17.8705	16.565	617	1108	1508	1534	1841	1321.6	889	1535	817	1236	818	1010	1050.83	756.918	0.628248	0
CG1299	3L	4148696..4152473	FBgn0035501	27.7135	1.50163	0.00134486	0.934681	0006508 // proteolysis (FB:FBrf0155784|PMID:12568721 [ISM]) /// 0006508 // proteolysis (FB:FBrf0174215|GO_REF:0000002 [IEA] InterPro:IPR001254|InterPro:IPR001314|InterPro:IPR018114)		0004252 // serine-type endopeptidase activity (FB:FBrf0240739|PMID:30367934 [ISM]) /// 0004252 // serine-type endopeptidase activity (FB:FBrf0174215|GO_REF:0000002 [IEA] InterPro:IPR001254|InterPro:IPR001314|InterPro:IPR006604|InterPro:IPR018114) /// 0004252 // serine-type endopeptidase activity (FB:FBrf0155784|PMID:12568721 [ISM])		29.5618	28.1077	26.0548	28.0795	26.7639	27.7135	20.2601	22.9856	19.3592	24.3745	25.0711	20.6881	22.1231	1474	1663	1443	1466	1636	1536.4	1075	1482	1070	1440	1200	1021	1214.67	304.508	0.23271	0
CG11474	2R	complement(22071234..22073443)	FBgn0034688	37.3442	1.50128	0.0023915	1	2001020 // regulation of response to DNA damage stimulus (PMID:21873635 [IBA] PANTHER:PTN000262496|UniProtKB:Q9H993)	0005575 // cellular_component (FB:FBrf0159398|GO_REF:0000015 [ND])	0051998 // protein carboxyl O-methyltransferase activity (FB:FBrf0174215|GO_REF:0000002 [IEA] InterPro:IPR039763) /// 0016791 // phosphatase activity (PMID:21873635 [IBA] PANTHER:PTN000262496|SGD:S000004629)		28.0299	33.5812	38.9964	41.3042	44.8092	37.3442	28.5197	35.6327	26.5022	31.7665	28.2103	29.145	29.9627	1269	1804	1961	1958	2487	1895.8	1374	2086	1330	1704	1226	1306	1504.33	764.946	0.448704	0
CG4911	3L	complement(9067195..9072731)	FBgn0035959	38.4392	1.49951	0.0474957	1	0031146 // SCF-dependent proteasomal ubiquitin-dependent protein catabolic process (FB:FBrf0231277|GO_REF:0000050 [ISM]) /// 0031146 // SCF-dependent proteasomal ubiquitin-dependent protein catabolic process (FB:FBrf0174215|GO_REF:0000002 [IEA] InterPro:IPR039940)	0019005 // SCF ubiquitin ligase complex (FB:FBrf0174215|GO_REF:0000002 [IEA] InterPro:IPR039940) /// 0019005 // SCF ubiquitin ligase complex (FB:FBrf0231277|GO_REF:0000050 [ISM])	0004842 // ubiquitin-protein transferase activity (FB:FBrf0231277|GO_REF:0000050 [ISM])		56.2919	49.0811	27.2481	29.9484	29.6266	38.4392	48.2434	30.0705	23.1532	28.1164	27.6262	25.2493	30.4098	6852	7089	3684	3817	4421	5172.6	6249	4733	3124	4055	3228	3042	4071.83	2919.57	0.629909	0
trio	3L	complement(995982..1034875)	FBgn0024277	10.6	1.49902	0.00401612	1	0007422 // peripheral nervous system development (FB:FBrf0127003|PMID:10798395 [IGI] FB:FBgn0010333) /// 0007411 // axon guidance (FB:FBrf0127511|PMID:10798396 [IGI] FB:FBgn0000017) /// 0007417 // central nervous system development (FB:FBrf0127511|PMID:10798396 [IGI] FB:FBgn0000017) /// 0007411 // axon guidance (FB:FBrf0127003|PMID:10798395 [IGI] FB:FBgn0010333) /// 0035025 // positive regulation…	0030424 // axon (FB:FBrf0128589|PMID:10847683 [IDA]) /// 0031234 // extrinsic component of cytoplasmic side of plasma membrane (FB:FBrf0128589|PMID:10847683 [IDA]) /// 0030426 // growth cone (FB:FBrf0128589|PMID:10847683 [IDA])	0005089 // Rho guanyl-nucleotide exchange factor activity (FB:FBrf0128589|PMID:10847683 [IDA]) /// 0004674 // protein serine/threonine kinase activity (FB:FBrf0174215|GO_REF:0000002 [IEA] InterPro:IPR028570) /// 0005089 // Rho guanyl-nucleotide exchange factor activity (FB:FBrf0128589|PMID:10847683 [ISS] HGNC:12303)	trio	11.3525	10.1202	9.9522	10.698	10.8771	10.6	8.5286	9.59333	7.38993	9.17285	8.38003	7.78707	8.4753	3236	3423	3151	3193	3801	3360.8	2587	3536	2335	3098	2293	2197	2674.33	799.652	0.278609	0
Sod3	2R	complement(11380347..11384114)	FBgn0033631	54.8205	1.49722	0.0189272	1	0055114 // oxidation-reduction process (FB:FBrf0174215|GO_REF:0000002 [IEA] InterPro:IPR001424|InterPro:IPR018152) /// 0019430 // removal of superoxide radicals (FB:FBrf0227049|PMID:25339624 [IMP]) /// 0019430 // removal of superoxide radicals (PMID:21873635 [IBA] CGD:CAL0000184565|CGD:CAL0000188676|FB:FBgn0003462|FB:FBgn0033631|MGI:MGI:103181|MGI:MGI:98351|PANTHER:PTN000000113|PomBase:SPAC22E12.…	0005615 // extracellular space (PMID:21873635 [IBA] FB:FBgn0033631|MGI:MGI:103181|MGI:MGI:98351|PANTHER:PTN000000159|RGD:3733|UniProtKB:P00441|WB:WBGene00004933) /// 0005615 // extracellular space (FB:FBrf0214281|PMID:21635891 [IDA]) /// 0005886 // plasma membrane (FB:FBrf0215446|PMID:19317464 [HDA]) /// 0005576 // extracellular region (PMID:21873635 [IBA] CGD:CAL0000184565|CGD:CAL0000188676|FB:F…	0004784 // superoxide dismutase activity (PMID:21873635 [IBA] FB:FBgn0003462|FB:FBgn0033631|MGI:MGI:103181|MGI:MGI:98351|PANTHER:PTN000000113|PomBase:SPAC821.10c|RGD:3731|RGD:3733|SGD:S000003865|TAIR:locus:2025595|TAIR:locus:2046168|UniProtKB:P00441|UniProtKB:P00442|UniProtKB:P0AGD1|UniProtKB:P9WGE9|WB:WBGene00004930|WB:WBGene00004933|dictyBase:DDB_G0267420|dictyBase:DDB_G0282993) /// 0004784 // …	Superoxide dismutase 3	66.4825	71.6245	48.8285	46.2092	40.9579	54.8205	59.1137	38.9063	37.1431	41.6074	41.7974	42.1279	43.4493	3420	4372	2790	2489	2583	3130.8	3236	2588	2118	2536	2064	2145	2447.83	1229.42	0.432469	0
thw	3R	7224414..7241138	FBgn0037487	11.9242	1.49597	0.00540155	1	0006030 // chitin metabolic process (FB:FBrf0174215|GO_REF:0000002 [IEA] InterPro:IPR002557)	0005576 // extracellular region (FB:FBrf0174215|GO_REF:0000002 [IEA] InterPro:IPR002557)	0008061 // chitin binding (FB:FBrf0174215|GO_REF:0000002 [IEA] InterPro:IPR002557)	thawb	13.3704	14.7838	11.4351	10.4444	9.58753	11.9242	10.0498	6.37356	8.93536	10.6807	9.83414	10.9739	9.47458	1439	1888	1367	1177	1265	1427.2	1151	887	1066	1362	1016	1169	1108.5	436.857	0.33847	0
Adi1	3L	10663376..10664435	FBgn0052068	32.824	1.49572	0.00612657	1	0006555 // methionine metabolic process (PMID:21873635 [IBA] FB:FBgn0052068|PANTHER:PTN000602608) /// 0006555 // methionine metabolic process (FB:FBrf0226615|PMID:25037729 [IMP]) /// 0009086 // methionine biosynthetic process (FB:FBrf0226615|PMID:25037729 [IMP]) /// 0019509 // L-methionine biosynthetic process from methylthioadenosine (FB:FBrf0212479|GO_REF:0000024 [ISS] UniProtKB:Q9BV57) /// 005…	0005737 // cytoplasm (FB:FBrf0212479|GO_REF:0000024 [ISS] UniProtKB:Q9BV57) /// 0005886 // plasma membrane (FB:FBrf0212479|GO_REF:0000024 [ISS] UniProtKB:Q9BV57) /// 0005634 // nucleus (FB:FBrf0212479|GO_REF:0000024 [ISS] UniProtKB:Q9BV57)	0016491 // oxidoreductase activity (FB:FBrf0212479|GO_REF:0000024 [ISS] UniProtKB:Q9BV57) /// 0010309 // acireductone dioxygenase [iron(II)-requiring] activity (PMID:21873635 [IBA] PANTHER:PTN000602608|TAIR:locus:505006465)	Acireductone dioxygenase 1	30.1069	34.2862	34.8137	32.8686	32.0445	32.824	24.7161	22.331	24.7372	27.0632	28.507	30.5309	26.3142	538	727	691	615	702	654.6	470	516	490	573	489	540	513	115.612	0.192718	0
CG1544	3R	31196916..31203722	FBgn0039827	9.03597	1.49357	0.0148476	1	0006091 // generation of precursor metabolites and energy (FB:FBrf0212479|GO_REF:0000024 [ISS] UniProtKB:P81895) /// 0006099 // tricarboxylic acid cycle (PMID:21873635 [IBA] PANTHER:PTN000568360|RGD:1561359|UniProtKB:P9WIS5)	0031966 // mitochondrial membrane (FB:FBrf0212479|GO_REF:0000024 [ISS] UniProtKB:P81895) /// 0045252 // oxoglutarate dehydrogenase complex (PMID:21873635 [IBA] PANTHER:PTN000568360|RGD:1561359|SGD:S000001387|UniProtKB:Q02218) /// 0005829 // cytosol (PMID:21873635 [IBA] PANTHER:PTN000568360|UniProtKB:P0AFG3)	0004591 // oxoglutarate dehydrogenase (succinyl-transferring) activity (PMID:21873635 [IBA] PANTHER:PTN000568360|RGD:1561359|UniProtKB:P0AFG3|UniProtKB:Q02218) /// 0030976 // thiamine pyrophosphate binding (FB:FBrf0174215|GO_REF:0000002 [IEA] InterPro:IPR011603) /// 0004591 // oxoglutarate dehydrogenase (succinyl-transferring) activity (FB:FBrf0212479|GO_REF:0000024 [ISS] UniProtKB:P81895)		5.68627	8.18606	11.1301	10.2351	9.94234	9.03597	6.85225	6.96351	6.10745	7.57707	7.7634	8.43498	7.28311	425	726	924	801	911	757.4	545	673	506	671	557	624	596	273.017	0.385525	0
CG4302	2R	complement(21212880..21214972)	FBgn0027073	8.97978	1.49332	0.0319215	1					7.02267	8.12363	10.0677	10.3808	9.30411	8.97978	7.0407	6.39954	6.8398	7.09742	7.82836	8.08941	7.21587	314	431	500	486	510	448.2	335	370	339	376	336	358	352.333	99.1511	0.232247	0
Cyp12c1	3L	complement(18684259..18686319)	FBgn0036806	14.4983	1.49177	0.0259564	1	0055114 // oxidation-reduction process (FB:FBrf0174215|GO_REF:0000002 [IEA] InterPro:IPR001128|InterPro:IPR002401|InterPro:IPR017972)		0020037 // heme binding (FB:FBrf0174215|GO_REF:0000002 [IEA] InterPro:IPR001128|InterPro:IPR002401) /// 0016705 // oxidoreductase activity, acting on paired donors, with incorporation or reduction of molecular oxygen (FB:FBrf0174215|GO_REF:0000002 [IEA] InterPro:IPR001128|InterPro:IPR002401|InterPro:IPR017972) /// 0005506 // iron ion binding (FB:FBrf0174215|GO_REF:0000002 [IEA] InterPro:IPR001128…	Cyp12c1	9.91124	11.2306	17.1526	16.3462	17.8507	14.4983	10.5661	15.7483	7.85179	12.8288	11.6698	12.0331	11.783	476	640	915	822	1051	780.8	540	978	418	730	538	572	629.333	424.605	0.604833	0
abd-A	3R	complement(16807214..16830049)	FBgn0000014	17.7342	1.49151	0.023641	1	0014019 // neuroblast development (FB:FBrf0206246|PMID:18948419 [IMP]) /// 0045944 // positive regulation of transcription from RNA polymerase II promoter (FB:FBrf0209175|PMID:14507783 [IMP]) /// 0048806 // genitalia development (FB:FBrf0190286|PMID:16319117 [IMP]) /// 0009952 // anterior/posterior pattern specification (PMID:21873635 [IBA] FB:FBgn0000014|FB:FBgn0260642|MGI:MGI:96177|MGI:MGI:9617…	0005667 // transcription factor complex (FB:FBrf0205665|PMID:18694568 [IPI] FB:FBgn0000611) /// 0005634 // nucleus (FB:FBrf0160771|PMID:12835385 [IDA]) /// 0005634 // nucleus (FB:FBrf0051832|PMID:1979297 [IDA]) /// 0005634 // nucleus (PMID:21873635 [IBA] FB:FBgn0000014|FB:FBgn0003944|FB:FBgn0260642|MGI:MGI:96177|MGI:MGI:96179|MGI:MGI:96186|PANTHER:PTN002388214|UniProtKB:P20719|WB:WBGene00001174) …	0000981 // RNA polymerase II transcription factor activity, sequence-specific DNA binding (PMID:21873635 [IBA] FB:FBgn0000014|FB:FBgn0001077|FB:FBgn0260642|MGI:MGI:96186|PANTHER:PTN002388214|UniProtKB:P09629|UniProtKB:P20719|UniProtKB:P31268) /// 0000987 // core promoter proximal region sequence-specific DNA binding (FB:FBrf0236208|PMID:28715417 [IDA]) /// 0043565 // sequence-specific DNA binding…	abdominal A	22.3396	23.4987	13.6963	14.4196	14.717	17.7342	19.5728	14.756	12.8971	14.4295	11.2816	11.6867	14.1039	3119	3893	2124	2108	2519	2752.6	2908	2664	1996	2387	1512	1615	2180.33	1325.1	0.535446	0
thoc6	3L	complement(12190696..12193688)	FBgn0036263	7.15982	1.49044	0.0228893	1	0031990 // mRNA export from nucleus in response to heat stress (FB:FBrf0179407|PMID:15133499 [IC] GO:0000347)	0000346 // transcription export complex (FB:FBrf0202953|GO_REF:0000024 [ISS] HGNC:28369) /// 0000347 // THO complex (FB:FBrf0179407|PMID:15133499 [IDA])		thoc6	7.42564	6.40644	6.88051	7.49298	7.59351	7.15982	6.78703	7.01059	3.72842	6.55313	5.77345	4.84639	5.78317	548	561	564	579	687	587.8	533	669	305	573	409	354	473.833	196.891	0.392393	0
AGO2	3L	15554113..15561042	FBgn0087035	94.573	1.49041	0.0443248	1	0051607 // defense response to virus (FB:FBrf0190618|PMID:16556799 [IMP]) /// 0035195 // gene silencing by miRNA (FB:FBrf0227887|PMID:25793377 [IMP]) /// 0030422 // production of siRNA involved in RNA interference (FB:FBrf0205296|PMID:18463630 [IMP]) /// 0033227 // dsRNA transport (FB:FBrf0192229|PMID:16862146 [IMP]) /// 0016246 // RNA interference (FB:FBrf0194224|PMID:16934003 [IMP]) /// 0007279…	0016442 // RISC complex (FB:FBrf0173277|PMID:14559182 [TAS]) /// 0070578 // RISC-loading complex (FB:FBrf0195398|PMID:17123955 [IDA]) /// 0016442 // RISC complex (FB:FBrf0152005|PMID:12368260 [TAS]) /// 0016442 // RISC complex (FB:FBrf0212479|GO_REF:0000024 [ISS] UniProtKB:Q9UKV8) /// 0016442 // RISC complex (FB:FBrf0208622|PMID:19661431 [IDA]) /// 0005737 // cytoplasm (FB:FBrf0207452|PMID:192527…	0035197 // siRNA binding (FB:FBrf0167930|PMID:14615801 [IDA]) /// 0005515 // protein binding (FB:FBrf0162256|PMID:14508492 [IPI] UniProtKB:Q9NFU0|UniProtKB:Q9V426|UniProtKB:Q9W0S7) /// 0004521 // endoribonuclease activity (FB:FBrf0189920|PMID:16271385 [IDA]) /// 0035197 // siRNA binding (FB:FBrf0205455|PMID:18463636 [IDA]) /// 0005515 // protein binding (FB:FBrf0137360|PMID:11498593 [IPI] FB:FBgn…	Argonaute 2	113.89	114.617	84.237	80.4718	79.6496	94.573	98.618	71.6777	67.2774	71.5864	69.4444	73.6722	75.3794	12031	14367	9884	8901	10315	11099.6	11086	9791	7878	8960	7042	7703	8743.33	3656.07	0.365981	0
rdx	3R	complement(13967061..14032057)	FBgn0264493	26.2608	1.48971	0.0475962	1	0045879 // negative regulation of smoothened signaling pathway (FB:FBrf0194555|PMID:16740475 [IMP]) /// 0046330 // positive regulation of JNK cascade (FB:FBrf0207535|PMID:19164706 [IMP]) /// 0031648 // protein destabilization (FB:FBrf0215181|PMID:19955409 [IMP]) /// 0048592 // eye morphogenesis (FB:FBrf0193969|PMID:16651542 [IMP]) /// 0030162 // regulation of proteolysis (FB:FBrf0207535|PMID:1916…	0005634 // nucleus (FB:FBrf0194555|PMID:16740475 [IDA]) /// 0005634 // nucleus (FB:FBrf0212658|PMID:21179535 [IDA]) /// 0005634 // nucleus (PMID:21873635 [IBA] FB:FBgn0264493|PANTHER:PTN000698511|UniProtKB:O43791) /// 0005737 // cytoplasm (PMID:21873635 [IBA] PANTHER:PTN000698163|WB:WBGene00003209)	0005515 // protein binding (FB:FBrf0194555|PMID:16740475 [IPI] UniProtKB:Q9V475) /// 0031625 // ubiquitin protein ligase binding (PMID:21873635 [IBA] PANTHER:PTN000698163|UniProtKB:O43791) /// 0042803 // protein homodimerization activity (FB:FBrf0229291|PMID:26263855 [IDA]) /// 0005515 // protein binding (FB:FBrf0194555|PMID:16740475 [IPI] UniProtKB:P19538) /// 0005515 // protein binding (FB:FBrf…	roadkill	36.0474	33.583	18.8602	20.732	22.0812	26.2608	31.9947	23.3482	15.6429	21.2606	18.5531	15.1632	20.9938	5983	6614	3477	3603	4493	4834	5651	5011	2878	4181	2956	2491	3861.33	2698.55	0.625347	0
CG9691	X	9884442..9885044	FBgn0030160	144.466	1.48911	0.00237529	1					133.299	152.196	131.43	147.747	157.659	144.466	136.879	123.11	90.9091	118.928	120.022	110.093	116.657	2049	2776	2244	2378	2971	2483.6	2239	2447	1549	2166	1771	1675	1974.5	739.294	0.334872	0
CG42540	3L	4556087..4592295	FBgn0260657	1.1924	1.48873	0.0238281	1		0005886 // plasma membrane (PMID:21873635 [IBA] MGI:MGI:1916356|MGI:MGI:2157018|MGI:MGI:95403|PANTHER:PTN000029715|UniProtKB:A0A1D8PTU3|UniProtKB:P27105|UniProtKB:Q9NP85|WB:WBGene00003166)		Band 7 protein CG42540	1.38733	1.24669	1.0489	1.22248	1.05662	1.1924	1.11643	0.983976	0.940398	0.892732	0.990107	0.805372	0.954836	181	193	152	167	169	172.4	155	166	136	138	124	104	137.167	37.4751	0.250184	0
CG41378	2R	complement(2770380..2846708)	FBgn0085638	20.7992	1.48067	0.0282351	1					29.2273	23.0535	16.9804	16.9661	17.7689	20.7992	21.9724	16.1399	13.5955	15.8413	15.8896	16.7947	16.7056	640	599	413	389	477	503.6	512	457	330	411	334	364	401.333	184.269	0.402709	0
Dronc	3L	9968479..9971002	FBgn0026404	34.4646	1.48056	0.0258145	1	0007552 // metamorphosis (FB:FBrf0134503|PMID:11139276 [TAS]) /// 0048749 // compound eye development (FB:FBrf0180130|PMID:15572131 [IMP]) /// 0035006 // melanization defense response (FB:FBrf0224952|PMID:24746817 [IMP]) /// 0008340 // determination of adult lifespan (FB:FBrf0189997|PMID:16303568 [IMP]) /// 0006915 // apoptotic process (FB:FBrf0149068|PMID:12072176 [TAS]) /// 0031638 // zymogen a…	0005737 // cytoplasm (FB:FBrf0108172|PMID:10200258 [IDA]) /// 0043293 // apoptosome (FB:FBrf0212736|PMID:21220123 [IDA]) /// 0005739 // mitochondrion (FB:FBrf0108172|PMID:10200258 [IDA])	0004197 // cysteine-type endopeptidase activity (FB:FBrf0149068|PMID:12072176 [TAS]) /// 0097199 // cysteine-type endopeptidase activity involved in apoptotic signaling pathway (FB:FBrf0174987|PMID:15107838 [IDA]) /// 0004197 // cysteine-type endopeptidase activity (FB:FBrf0132215|PMID:11178240 [TAS]) /// 0004197 // cysteine-type endopeptidase activity (FB:FBrf0125395|PMID:10675329 [IDA]) /// 000…	Death regulator Nedd2-like caspase	30.0201	24.7417	33.7225	35.4197	48.4191	34.4646	26.692	35.8477	21.1283	36.7729	25.7972	23.2688	28.2511	1542	1508	1924	1905	3049	1985.6	1459	2381	1203	2238	1272	1183	1622.67	1168.45	0.649598	0
CG14629	X	1051525..1052631	FBgn0040398	164.086	1.47989	0.00535444	1					128.033	165.987	166.027	169.895	190.49	164.086	131.971	135.983	121.13	145.056	118.943	145.395	133.08	3613	5558	5204	5020	6590	5197	3963	4962	3789	4850	3222	4061	4141.17	1734.48	0.366165	0
CG10026	2L	19454256..19457723	FBgn0032785	14.1587	1.47783	0.00548498	1					12.9261	16.0478	14.4581	16.4659	10.8958	14.1587	11.3007	9.24192	11.5764	10.292	12.6643	13.3439	11.4032	689	1015	856	919	712	838.2	641	637	684	650	648	704	660.667	165.098	0.205621	0
CG43355	2L	11484707..11486949	FBgn0263087	4.75765	1.47661	0.0383323	1					5.34108	6.03354	4.39934	4.10247	3.91179	4.75765	4.69875	3.44502	3.64966	3.74056	3.10164	4.31699	3.82544	235	315	215	189	211	233	220	196	178	195	131	188	184.667	78.392	0.369842	0
Gel	3R	4235217..4241057	FBgn0010225	200.3	1.47557	0.0473469	1	0030041 // actin filament polymerization (FB:FBrf0212479|GO_REF:0000024 [ISS] UniProtKB:P06396)	0005829 // cytosol (FB:FBrf0074539|PMID:8175883 [IDA]) /// 0005884 // actin filament (FB:FBrf0074539|PMID:8175883 [IDA]) /// 0005576 // extracellular region (FB:FBrf0180365|PMID:15466469 [HDA]) /// 0005576 // extracellular region (FB:FBrf0074539|PMID:8175883 [IDA])	0051015 // actin filament binding (FB:FBrf0174215|GO_REF:0000002 [IEA] InterPro:IPR007122)	Gelsolin	174.541	194.325	200.764	201.907	229.963	200.3	169.633	188.449	132.501	178.087	151.891	159.544	163.351	15021	19844	19191	18194	24262	19302.4	15535	20971	12640	18159	12548	13590	15573.8	6725.54	0.390496	0
CG5854	3R	23933912..23935964	FBgn0039130	73.2664	1.47324	0.0114631	1			0050662 // coenzyme binding (FB:FBrf0174215|GO_REF:0000002 [IEA] InterPro:IPR001509) /// 0003824 // catalytic activity (FB:FBrf0174215|GO_REF:0000002 [IEA] InterPro:IPR001509)		70.094	74.4167	66.7686	71.8597	83.1929	73.2664	71.6509	70.4245	44.7465	63.2712	53.6855	55.0354	59.8023	2791	3516	2953	2996	4061	3263.4	3036	3626	1975	2985	2052	2169	2640.5	1194.24	0.414526	0
AdSL	3R	complement(17018780..17021120)	FBgn0038467	28.1269	1.47303	0.00538529	1	0044208 // 'de novo' AMP biosynthetic process (PMID:21873635 [IBA] PANTHER:PTN000154581|PomBase:SPBC14F5.09c) /// 0006163 // purine nucleotide metabolic process (FB:FBrf0202953|GO_REF:0000024 [ISS] RGD:1307617)	0005829 // cytosol (FB:FBrf0202953|GO_REF:0000024 [ISS] RGD:1307617)	0004018 // N6-(1,2-dicarboxyethyl)AMP AMP-lyase (fumarate-forming) activity (PMID:21873635 [IBA] PANTHER:PTN000154581|PomBase:SPBC14F5.09c|RGD:1307617|SGD:S000004351|UniProtKB:P12047|UniProtKB:P30566) /// 0004018 // N6-(1,2-dicarboxyethyl)AMP AMP-lyase (fumarate-forming) activity (FB:FBrf0202953|GO_REF:0000024 [ISS] RGD:1307617) /// 0070626 // (S)-2-(5-amino-1-(5-phospho-D-ribosyl)imidazole-4-car…	Adenylosuccinate Lyase	20.8124	23.697	27.8497	35.7845	32.4909	28.1269	23.0852	26.8383	17.672	23.7461	23.8632	23.0928	23.0496	1242	1678	1846	2236	2377	1875.8	1466	2071	1169	1679	1367	1364	1519.33	770.597	0.450471	0
CG31522	3R	complement(4441415..4462883)	FBgn0051522	23.2939	1.47139	0.0229588	1	0030497 // fatty acid elongation (FB:FBrf0206098|PMID:18804373 [ISS] FB:FBgn0260942)		0009922 // fatty acid elongase activity (FB:FBrf0206098|PMID:18804373 [ISS] FB:FBgn0260942)		28.9689	32.1067	18.1883	20.6986	16.5069	23.2939	25.235	16.6295	17.2559	17.6904	17.3456	18.274	18.7384	2561	3368	1786	1916	1789	2284	2374	1901	1691	1853	1472	1599	1815	1002.15	0.474584	0
Cat	3L	18822604..18828188	FBgn0000261	264.386	1.47107	0.0478936	1	0042542 // response to hydrogen peroxide (FB:FBrf0105941|PMID:9858546 [IMP]) /// 0042744 // hydrogen peroxide catabolic process (PMID:21873635 [IBA] MGI:MGI:88271|PANTHER:PTN000157250|PomBase:SPCC757.07c|RGD:2279|SGD:S000002664|TAIR:locus:2034428|UniProtKB:O13289|UniProtKB:P04040|UniProtKB:P77872|UniProtKB:Q42547|dictyBase:DDB_G0274595) /// 0007568 // aging (FB:FBrf0157351|PMID:11707917 [TAS]) //…	0005777 // peroxisome (FB:FBrf0219445|PMID:22758915 [ISS] HGNC:1516) /// 0005777 // peroxisome (FB:FBrf0219445|PMID:22758915 [ISM]) /// 0005777 // peroxisome (PMID:21873635 [IBA] MGI:MGI:88271|PANTHER:PTN000157252|RGD:2279|SGD:S000002664|UniProtKB:P04040|WB:WBGene00000831|dictyBase:DDB_G0274595) /// 0005737 // cytoplasm (PMID:21873635 [IBA] PANTHER:PTN000157250|RGD:2279|TAIR:locus:2034428|UniProt…	0004096 // catalase activity (PMID:21873635 [IBA] FB:FBgn0000261|MGI:MGI:88271|PANTHER:PTN000157250|PomBase:SPCC757.07c|RGD:2279|SGD:S000002664|SGD:S000003320|UniProtKB:O52762|UniProtKB:P00432|UniProtKB:P04040|UniProtKB:P12365|UniProtKB:P18122|UniProtKB:P18123|UniProtKB:P25819|UniProtKB:Q59337|WB:WBGene00000830|WB:WBGene00000831|dictyBase:DDB_G0274595) /// 0004096 // catalase activity (FB:FBrf004…	Catalase	230.687	290.739	276.231	260.337	263.938	264.386	245.802	221.783	170.057	232.957	194.426	226.566	215.265	11720	17527	15588	13849	16439	15024.6	13289	14570	9577	14023	9482	11393	12055.7	4517.35	0.337257	0
NimC1	2L	complement(13973158..13976769)	FBgn0259896	9.03116	1.47072	0.0111129	1	0006909 // phagocytosis (FB:FBrf0209353|PMID:19890048 [IMP]) /// 0042742 // defense response to bacterium (FB:FBrf0209353|PMID:19890048 [IMP]) /// 0006909 // phagocytosis (FB:FBrf0195027|PMID:17363253 [IMP])	0016021 // integral component of membrane (FB:FBrf0195027|PMID:17363253 [ISM]) /// 0005886 // plasma membrane (FB:FBrf0195027|PMID:17363253 [IDA])	0003674 // molecular_function (FB:FBrf0159398|GO_REF:0000015 [ND])	Nimrod C1	6.74464	7.1804	10.5137	9.6166	11.1005	9.03116	6.06932	7.40001	5.84807	8.93091	7.85787	8.42756	7.42229	566	715	980	845	1142	849.6	542	803	544	888	633	700	685	364.483	0.468681	0
CG3961	3L	complement(18878250..18890483)	FBgn0036821	43.6373	1.47035	0.01026	1	0001676 // long-chain fatty acid metabolic process (FB:FBrf0219445|PMID:22758915 [ISS] HGNC:3569) /// 0006633 // fatty acid biosynthetic process (FB:FBrf0237395|PMID:17762044 [TAS])		0004467 // long-chain fatty acid-CoA ligase activity (FB:FBrf0237395|PMID:17762044 [TAS]) /// 0004467 // long-chain fatty acid-CoA ligase activity (FB:FBrf0219445|PMID:22758915 [ISS] HGNC:3569)		44.8957	52.1286	45.5691	40.6782	34.9149	43.6373	41.0235	28.2151	36.3	31.5558	34.4145	39.4955	35.1674	4270	5883	4814	4051	4071	4617.8	4152	3470	3827	3556	3142	3718	3644.17	1114.09	0.261084	0
CG13868	2R	complement(20308777..20316917)	FBgn0034501	21.7664	1.46875	0.00587702	1					23.7404	23.4332	21.1631	18.9169	21.5785	21.7664	22.1088	14.7521	17.2271	18.3299	17.3309	16.2231	17.662	2336	2736	2313	1949	2603	2387.4	2315	1877	1879	2137	1637	1580	1904.17	586.606	0.275806	0
nonA	X	16361569..16371547	FBgn0004227	8.62782	1.46576	0.00478227	1	0007601 // visual perception (FB:FBrf0056578|PMID:1740687 [IMP]) /// 0045433 // male courtship behavior, veined wing generated song production (FB:FBrf0131304|PMID:11092827 [TAS]) /// 0007601 // visual perception (FB:FBrf0131304|PMID:11092827 [TAS]) /// 0000398 // mRNA splicing, via spliceosome (PMID:21873635 [IBA] PANTHER:PTN000573351|UniProtKB:P23246) /// 0000398 // mRNA splicing, via spliceoso…	0005634 // nucleus (FB:FBrf0056578|PMID:1740687 [IDA]) /// 0005634 // nucleus (FB:FBrf0065348|PMID:8270623 [IDA]) /// 0071013 // catalytic step 2 spliceosome (FB:FBrf0207172|PMID:18981222 [HDA]) /// 0071011 // precatalytic spliceosome (FB:FBrf0207172|PMID:18981222 [HDA]) /// 0005634 // nucleus (PMID:21873635 [IBA] FB:FBgn0004227|MGI:MGI:1855692|MGI:MGI:2443623|PANTHER:PTN000573351|PomBase:SPAC222…	0000976 // transcription regulatory region sequence-specific DNA binding (PMID:21873635 [IBA] MGI:MGI:1918764|PANTHER:PTN000573360) /// 0003729 // mRNA binding (FB:FBrf0129923|PMID:10908586 [ISS]) /// 0003729 // mRNA binding (FB:FBrf0131304|PMID:11092827 [TAS]) /// 0003676 // nucleic acid binding (PMID:21873635 [IBA] MGI:MGI:1913895|PANTHER:PTN000573351|PomBase:SPAC222.09|SGD:S000005195|UniProtKB…	no on or off transient A	10.9883	9.14512	7.49106	8.08185	7.43279	8.62782	7.86956	7.50403	6.58951	7.17514	6.42331	6.44682	7.00139	2249	2221	1703	1732	1865	1954	1714	1986	1495	1740	1262	1306	1583.83	543.778	0.311769	1
CG32549	X	complement(18390498..18410144)	FBgn0052549	45.8735	1.46473	0.00734198	1					40.8815	45.2249	41.7694	47.0339	54.4581	45.8735	41.7046	42.3584	28.8018	39.5585	36.9385	37.1172	37.7465	3611	4740	4098	4350	5897	4539.2	3920	4838	2820	4140	3132	3245	3682.5	1616.11	0.394654	0
Idgf2	2L	16447330..16450508	FBgn0020415	38.8761	1.46455	0.0153138	1	0005975 // carbohydrate metabolic process (FB:FBrf0174215|GO_REF:0000002 [IEA] InterPro:IPR001223|InterPro:IPR013781) /// 0008284 // positive regulation of cell proliferation (FB:FBrf0234905|PMID:28230183 [IMP]) /// 0043066 // negative regulation of apoptotic process (FB:FBrf0234905|PMID:28230183 [IMP]) /// 0006032 // chitin catabolic process (PMID:21873635 [IBA] FB:FBgn0022700|FB:FBgn0034582|FB:…	0005615 // extracellular space (FB:FBrf0234905|PMID:28230183 [IDA]) /// 0005737 // cytoplasm (PMID:21873635 [IBA] MGI:MGI:1340899|PANTHER:PTN001341036|ZFIN:ZDB-GENE-030131-9279) /// 0005576 // extracellular region (PMID:21873635 [IBA] FB:FBgn0013763|FB:FBgn0020415|FB:FBgn0022700|FB:FBgn0022702|FB:FBgn0034582|FB:FBgn0038180|MGI:MGI:106661|PANTHER:PTN000126545|RGD:1303058|RGD:620874|UniProtKB:P3622…	0008084 // imaginal disc growth factor receptor binding (FB:FBrf0106744|PMID:9847235 [IDA]) /// 0008061 // chitin binding (PMID:21873635 [IBA] FB:FBgn0013763|FB:FBgn0022700|FB:FBgn0038180|PANTHER:PTN000126545|UniProtKB:P36222|UniProtKB:Q15782) /// 0004568 // chitinase activity (PMID:21873635 [IBA] FB:FBgn0022700|FB:FBgn0034582|FB:FBgn0038180|MGI:MGI:1932052|PANTHER:PTN000126545|RGD:1303058|TAIR:l…	Imaginal disc growth factor 2	30.3169	33.1704	39.8993	39.5926	51.4013	38.8761	25.9648	37.3135	26.5815	39.8374	33.7439	29.659	32.1834	1388	1802	2029	1898	2885	2000.4	1265	2209	1349	2161	1483	1344	1635.17	981.482	0.538867	0
Cpr51A	2R	complement(14512559..14515211)	FBgn0033942	27.7783	1.46377	0.0121525	1	0032504 // multicellular organism reproduction (FB:FBrf0208007|PMID:19411605 [HEP]) /// 0040003 // chitin-based cuticle development (FB:FBrf0200175|PMID:17628275 [ISM]) /// 0032504 // multicellular organism reproduction (FB:FBrf0205571|PMID:18666829 [HEP])	0005615 // extracellular space (FB:FBrf0205571|PMID:18666829 [HDA]) /// 0031012 // extracellular matrix (PMID:21873635 [IBA] FB:FBgn0005664|PANTHER:PTN000955699) /// 0005615 // extracellular space (FB:FBrf0208007|PMID:19411605 [HDA]) /// 0062129	0008010 // structural constituent of chitin-based larval cuticle (FB:FBrf0200175|PMID:17628275 [ISM]) /// 0042302 // structural constituent of cuticle (FB:FBrf0174215|GO_REF:0000002 [IEA] InterPro:IPR000618)	Cuticular protein 51A	25.1882	33.3647	30.9232	25.3794	24.036	27.7783	25.1422	21.6229	18.3742	23.8525	20.4643	26.5442	22.6667	418	657	570	441	489	515	444	464	338	469	326	436	412.833	162.333	0.345919	0
Bet5	3R	30180232..30181486	FBgn0260860	7.30116	1.46291	0.0284406	1	0006888 // ER to Golgi vesicle-mediated transport (FB:FBrf0202953|GO_REF:0000024 [ISS] SGD:S000004542) /// 0048193 // Golgi vesicle transport (FB:FBrf0238107|PMID:29273580 [IC] GO:1990071|GO:1990072) /// 0016192 // vesicle-mediated transport (FB:FBrf0129948|PMID:10908590 [ISS]) /// 0006888 // ER to Golgi vesicle-mediated transport (PMID:21873635 [IBA] PANTHER:PTN000583159|SGD:S000002654|SGD:S0000…	0030008 // TRAPP complex (FB:FBrf0129948|PMID:10908590 [ISS]) /// 0030008 // TRAPP complex (FB:FBrf0202953|GO_REF:0000024 [ISS] SGD:S000004542) /// 0030008 // TRAPP complex (PMID:21873635 [IBA] FB:FBgn0260860|FB:FBgn0260861|MGI:MGI:1098727|MGI:MGI:1926211|PANTHER:PTN000583159|SGD:S000002654|SGD:S000004542|UniProtKB:Q5ASA2|UniProtKB:Q9Y296) /// 1990072 // TRAPPIII protein complex (FB:FBrf0238107|P…	0017112 // Rab guanyl-nucleotide exchange factor activity (FB:FBrf0202953|GO_REF:0000024 [ISS] SGD:S000004542)	Blocked early in transport 5	7.95022	8.17849	7.46002	6.52338	6.39368	7.30116	6.17321	5.42665	5.99364	6.07991	6.18237	6.07137	5.98786	213	260	222	183	210	217.6	176	188	178	193	159	161	175.833	41.5984	0.206222	0
Chd64	3L	complement(4114289..4122388)	FBgn0035499	188	1.46288	0.027357	1	0006939 // smooth muscle contraction (FB:FBrf0105875|PMID:9778506 [ISS]) /// 0035626 // juvenile hormone mediated signaling pathway (FB:FBrf0202965|PMID:17956872 [IMP])	0005865 // striated muscle thin filament (FB:FBrf0105875|PMID:9778506 [ISS])	0005515 // protein binding (FB:FBrf0202965|PMID:17956872 [IPI] FB:FBgn0013269) /// 0070594 // juvenile hormone response element binding (FB:FBrf0202965|PMID:17956872 [IDA])	Chd64	209.775	220.407	164.629	170.788	174.404	188	174.516	142.517	129.502	154.833	153.464	165.815	153.441	7802	9727	6801	6651	7952	7786.6	6907	6854	5339	6823	5479	6104	6251	1947.22	0.272694	0
Cyp4ac1	2L	5264001..5265899	FBgn0031693	12.167	1.46135	0.0298426	1	0055114 // oxidation-reduction process (FB:FBrf0174215|GO_REF:0000002 [IEA] InterPro:IPR001128|InterPro:IPR002401|InterPro:IPR017972)		0020037 // heme binding (FB:FBrf0174215|GO_REF:0000002 [IEA] InterPro:IPR001128|InterPro:IPR002401) /// 0016705 // oxidoreductase activity, acting on paired donors, with incorporation or reduction of molecular oxygen (FB:FBrf0174215|GO_REF:0000002 [IEA] InterPro:IPR001128|InterPro:IPR002401|InterPro:IPR017972) /// 0005506 // iron ion binding (FB:FBrf0174215|GO_REF:0000002 [IEA] InterPro:IPR001128…	Cyp4ac1	10.6666	11.4698	13.8217	12.7956	12.0812	12.167	8.47471	7.46596	9.47399	10.4533	11.5778	12.442	9.9813	453	578	652	569	629	576.2	383	410	446	526	472	523	460	135.553	0.260887	0
CG15309	X	complement(10205292..10212374)	FBgn0030183	41.6126	1.45944	0.0316351	1		0005575 // cellular_component (FB:FBrf0159398|GO_REF:0000015 [ND])	0003674 // molecular_function (FB:FBrf0159398|GO_REF:0000015 [ND])		50.899	44.4612	31.7557	37.0362	43.9111	41.6126	47.9682	39.185	24.927	36.994	28.6757	27.1044	34.1424	4876	5054	3379	3715	5157	4436.2	4890	4854	2647	4199	2637	2570	3632.83	1965.4	0.499811	0
Cyp12e1	3R	10434789..10436704	FBgn0037817	13.9605	1.45682	0.0400007	1	0055114 // oxidation-reduction process (FB:FBrf0174215|GO_REF:0000002 [IEA] InterPro:IPR001128|InterPro:IPR002401|InterPro:IPR017972)		0020037 // heme binding (FB:FBrf0174215|GO_REF:0000002 [IEA] InterPro:IPR001128|InterPro:IPR002401) /// 0016705 // oxidoreductase activity, acting on paired donors, with incorporation or reduction of molecular oxygen (FB:FBrf0174215|GO_REF:0000002 [IEA] InterPro:IPR001128|InterPro:IPR002401|InterPro:IPR017972) /// 0005506 // iron ion binding (FB:FBrf0174215|GO_REF:0000002 [IEA] InterPro:IPR001128…	Cyp12e1	12.1243	15.8672	15.0334	14.8149	11.9626	13.9605	10.9841	8.10367	12.6406	10.2124	12.3026	14.1322	11.3959	501	778	690	641	606	643.2	483	433	579	500	488	578	510.167	160.1	0.27229	0
Orct	3R	24276260..24278792	FBgn0019952	86.7982	1.45603	0.0192463	1	0055085 // transmembrane transport (FB:FBrf0174215|GO_REF:0000002 [IEA] InterPro:IPR005828) /// 0006915 // apoptotic process (FB:FBrf0099562|PMID:9409773 [TAS])	0016021 // integral component of membrane (FB:FBrf0174215|GO_REF:0000002 [IEA] InterPro:IPR005828) /// 0016021 // integral component of membrane (FB:FBrf0099562|PMID:9409773 [NAS])	0022857 // transmembrane transporter activity (FB:FBrf0174215|GO_REF:0000002 [IEA] InterPro:IPR005828)	Organic cation transporter	66.7799	80.0069	97.28	96.9976	92.9268	86.7982	59.7564	81.8137	60.8312	85.2357	70.8901	72.1322	71.7766	4312	6130	6977	6558	7356	6266.6	4106	6831	4354	6521	4394	4610	5136	2392.4	0.424189	0
26-29-p	3L	13994231..13996571	FBgn0250848	104.41	1.45576	0.00854922	1	0051603 // proteolysis involved in cellular protein catabolic process (PMID:21873635 [IBA] MGI:MGI:107341|MGI:MGI:107823|MGI:MGI:88561|MGI:MGI:88564|PANTHER:PTN000274640|UniProtKB:P07711|UniProtKB:P07858|UniProtKB:P25774|UniProtKB:P43235|WB:WBGene00000784)	0005764 // lysosome (PMID:21873635 [IBA] FB:FBgn0013770|MGI:MGI:107341|MGI:MGI:107823|MGI:MGI:1860262|MGI:MGI:88561|MGI:MGI:88564|PANTHER:PTN000274640|RGD:2445|RGD:2447|RGD:2448|RGD:61810|RGD:621509|UniProtKB:P07711|UniProtKB:P07858|UniProtKB:P09668|UniProtKB:P25774|UniProtKB:P43235|UniProtKB:Q9UBR2|WB:WBGene00000776|WB:WBGene00000786) /// 0005615 // extracellular space (PMID:21873635 [IBA] FB:FB…	0004197 // cysteine-type endopeptidase activity (PMID:21873635 [IBA] FB:FBgn0013770|FB:FBgn0030521|MGI:MGI:107285|MGI:MGI:107341|PANTHER:PTN000274640|RGD:2448|RGD:621509|TAIR:locus:2133402|TAIR:locus:2157712|TAIR:locus:2204873|TAIR:locus:505006093|UniProtKB:P07711|UniProtKB:P07858|UniProtKB:P09668|UniProtKB:P25774|UniProtKB:P43235|UniProtKB:Q8IIL0|WB:WBGene00000784)	26-29kD-proteinase	87.6775	106.103	114.688	108.492	105.09	104.41	76.9376	80.0567	78.1327	92.287	87.0583	100.989	85.9103	4184	6008	6079	5421	6148	5568	3907	4940	4133	5218	3988	4770	4492.67	1379.07	0.271458	0
CG42673	3L	9547220..9596713	FBgn0261555	8.33517	1.4555	0.00943574	1			0050998 // nitric-oxide synthase binding (PMID:21873635 [IBA] MGI:MGI:1917979|PANTHER:PTN000132727|RGD:620106)	Capon-like protein	10.9108	8.998	6.89097	6.84151	8.0346	8.33517	8.6666	7.64387	5.85536	6.99433	6.02472	5.79118	6.82934	1913	1872	1342	1256	1727	1622	1617	1733	1138	1453	1014	1005	1326.67	621.287	0.426533	0
srp	3R	15986152..16004081	FBgn0003507	13.6412	1.45489	0.0285304	1	0007390 // germ-band shortening (FB:FBrf0087131|PMID:8625823 [IMP]) /// 0045893 // positive regulation of transcription, DNA-templated (FB:FBrf0065324|PMID:8187633 [IDA]) /// 0030097 // hemopoiesis (FB:FBrf0158758|PMID:12732186 [TAS]) /// 0007435 // salivary gland morphogenesis (FB:FBrf0190174|PMID:16171793 [IMP]) /// 0007390 // germ-band shortening (FB:FBrf0111406|PMID:10491260 [TAS]) /// 004516…	0005634 // nucleus (PMID:21873635 [IBA] FB:FBgn0003117|FB:FBgn0032223|FB:FBgn0038391|MGI:MGI:107516|MGI:MGI:109497|MGI:MGI:95661|MGI:MGI:95662|MGI:MGI:95663|MGI:MGI:95664|PANTHER:PTN001600628|PomBase:SPAC23E2.01|PomBase:SPCC1902.01|RGD:2663|RGD:2664|RGD:2665|RGD:2666|RGD:621250|SGD:S000000842|SGD:S000001742|SGD:S000001873|SGD:S000003646|UniProtKB:E1C9C6|UniProtKB:F1NZV5|UniProtKB:I3LUZ9|UniProtKB…	0001228 // transcriptional activator activity, RNA polymerase II transcription regulatory region sequence-specific binding (FB:FBrf0065324|PMID:8187633 [IDA]) /// 0003677 // DNA binding (FB:FBrf0151958|PMID:12374748 [IDA]) /// 0003677 // DNA binding (FB:FBrf0158758|PMID:12732186 [TAS]) /// 0043565 // sequence-specific DNA binding (FB:FBrf0195108|PMID:16730345 [IDA]) /// 0000981 // RNA polymerase …	serpent	16.7143	16.1859	10.6738	11.6136	13.0186	13.6412	16.2857	11.5344	9.23446	10.9934	9.01241	9.89441	11.1591	2415	2775	1713	1757	2306	2193.2	2504	2155	1479	1882	1250	1415	1780.83	938.904	0.479387	0
CG4723	3R	complement(22761440..22763711)	FBgn0039023	5.28617	1.45041	0.0143869	1					5.12803	5.99503	5.64272	4.94695	4.71814	5.28617	4.78646	4.17939	4.04984	4.41547	4.62259	4.18665	4.3734	297	412	363	300	335	341.4	295	313	260	303	257	240	278	77.3878	0.246377	0
Lerp	3R	complement(26842462..26863130)	FBgn0051072	88.1466	1.44994	0.0310741	1	0007041 // lysosomal transport (FB:FBrf0184046|PMID:15664992 [IDA]) /// 0006892 // post-Golgi vesicle-mediated transport (FB:FBrf0184046|PMID:15664992 [IDA]) /// 0010508 // positive regulation of autophagy (FB:FBrf0229873|PMID:26405051 [IMP])	0005737 // cytoplasm (FB:FBrf0184046|PMID:15664992 [IC] GO:0007041) /// 0030136 // clathrin-coated vesicle (FB:FBrf0209110|PMID:19847956 [IDA]) /// 0048471 // perinuclear region of cytoplasm (FB:FBrf0209912|PMID:20067992 [IDA]) /// 0005802 // trans-Golgi network (FB:FBrf0209912|PMID:20067992 [IDA]) /// 0005802 // trans-Golgi network (PMID:21873635 [IBA] PANTHER:PTN000824899|UniProtKB:A0A0B4KH68|U…	0051219 // phosphoprotein binding (FB:FBrf0174215|GO_REF:0000002 [IEA] InterPro:IPR000479) /// 0038023 // signaling receptor activity (FB:FBrf0174215|GO_REF:0000002 [IEA] InterPro:IPR000479) /// 0005515 // protein binding (FB:FBrf0184046|PMID:15664992 [IPI] FB:FBgn0030141)	lysosomal enzyme receptor protein	95.6135	83.9622	84.7718	87.957	88.4283	88.1466	69.4448	75.3859	58.953	79.1312	75.616	79.0041	72.9225	8811	9181	8677	8487	9990	9029.2	6810	8983	6022	8640	6689	7206	7391.67	1763.13	0.223953	0
SPoCk	3L	22749444..22787631	FBgn0052451	17.0473	1.44993	0.00862914	1	0019722 // calcium-mediated signaling (FB:FBrf0194731|PMID:16609144 [IMP]) /// 0070588 // calcium ion transmembrane transport (PMID:21873635 [IBA] PANTHER:PTN000643689|PomBase:SPBC31E1.02c) /// 0042044 // fluid transport (FB:FBrf0194731|PMID:16609144 [IMP]) /// 0051208 // sequestering of calcium ion (FB:FBrf0194731|PMID:16609144 [IMP]) /// 0006816 // calcium ion transport (FB:FBrf0194731|PMID:166…	0005777 // peroxisome (FB:FBrf0194731|PMID:16609144 [IDA]) /// 0016021 // integral component of membrane (FB:FBrf0174215|GO_REF:0000002 [IEA] InterPro:IPR001757|InterPro:IPR006413) /// 0012505 // endomembrane system (FB:FBrf0215446|PMID:19317464 [HDA]) /// 0005794 // Golgi apparatus (FB:FBrf0194731|PMID:16609144 [IDA]) /// 0005783 // endoplasmic reticulum (FB:FBrf0194731|PMID:16609144 [IDA]) /// …	0005388 // calcium-transporting ATPase activity (PMID:21873635 [IBA] PANTHER:PTN000643689|RGD:621311|SGD:S000003135|UniProtKB:P98194|WB:WBGene00004063) /// 0015410 // manganese-transporting ATPase activity (PMID:21873635 [IBA] PANTHER:PTN000643689|SGD:S000003135|UniProtKB:P98194|WB:WBGene00004063) /// 0008553 // hydrogen-exporting ATPase activity, phosphorylative mechanism (PMID:21873635 [IBA] PA…	Secretory Pathway Calcium atpase	19.1378	15.9224	15.002	16.8289	18.3455	17.0473	15.34	16.6328	11.81	14.7627	13.6427	12.4602	14.1081	3836	3787	3340	3532	4508	3800.6	3272	4311	2624	3506	2625	2472	3135	1150.46	0.342207	0
CG3164	2L	complement(122624..130791)	FBgn0025683	74.706	1.44988	0.0209345	1	0055085 // transmembrane transport (FB:FBrf0202953|GO_REF:0000024 [ISS] UniProtKB:P10090) /// 0055085 // transmembrane transport (PMID:21873635 [IBA] FB:FBgn0003996|FB:FBgn0020762|PANTHER:PTN000443718|RGD:631345|TAIR:locus:2084081|UniProtKB:Q5ANA3|UniProtKB:Q9UNQ0)	0005886 // plasma membrane (PMID:21873635 [IBA] CGD:CAL0000197349|MGI:MGI:107704|PANTHER:PTN000443718|PomBase:SPCC18B5.01c|RGD:631345|SGD:S000002418|SGD:S000005537|SGD:S000005679|SGD:S000005855|SGD:S000005979|TAIR:locus:2009680|TAIR:locus:2016089|TAIR:locus:2019693|TAIR:locus:2025931|TAIR:locus:2028656|TAIR:locus:2030898|TAIR:locus:2037703|TAIR:locus:2039523|TAIR:locus:2039682|TAIR:locus:2044893|…	0005524 // ATP binding (FB:FBrf0174215|GO_REF:0000002 [IEA] InterPro:IPR003439|InterPro:IPR017871) /// 0042626 // ATPase activity, coupled to transmembrane movement of substances (PMID:21873635 [IBA] FB:FBgn0003996|FB:FBgn0020762|PANTHER:PTN000443718|SGD:S000005679|TAIR:locus:2016089|UniProtKB:Q9H221|UniProtKB:Q9H222|UniProtKB:Q9UNQ0) /// 0042626 // ATPase activity, coupled to transmembrane movem…		90.121	79.7619	67.5498	66.1229	69.9746	74.706	72.0063	62.8622	52.8705	65.0395	59.1569	57.1212	61.5094	7232	7595	6021	5556	6884	6657.6	6149	6523	4703	6184	4557	4537	5442.17	1782.93	0.299156	0
foxo	3R	14056945..14087978	FBgn0038197	20.908	1.44981	0.0116914	1	0008285 // negative regulation of cell proliferation (FB:FBrf0161481|PMID:12893776 [IMP]) /// 0030308 // negative regulation of cell growth (FB:FBrf0162177|PMID:12908874 [IMP]) /// 0010259 // multicellular organism aging (FB:FBrf0179031|PMID:15175753 [IMP]) /// 0008286 // insulin receptor signaling pathway (FB:FBrf0217206|PMID:22242005 [IMP]) /// 0009267 // cellular response to starvation (FB:FBr…	0005829 // cytosol (FB:FBrf0189901|PMID:16564014 [IDA]) /// 0005634 // nucleus (PMID:21873635 [IBA] FB:FBgn0038197|MGI:MGI:1890077|MGI:MGI:1890081|MGI:MGI:2676586|PANTHER:PTN002908599|RGD:1309196|RGD:1561201|RGD:620283|UniProtKB:A4L7N3|UniProtKB:F1RME6|UniProtKB:O43524|UniProtKB:P98177|UniProtKB:Q12778|WB:WBGene00000912) /// 0005634 // nucleus (FB:FBrf0161481|PMID:12893776 [IDA]) /// 0005737 // c…	0001228 // transcriptional activator activity, RNA polymerase II transcription regulatory region sequence-specific binding (FB:FBrf0204944|PMID:18234213 [IDA]) /// 0043565 // sequence-specific DNA binding (PMID:21873635 [IBA] MGI:MGI:1890077|MGI:MGI:1890081|MGI:MGI:1891915|PANTHER:PTN002908599|RGD:620283|UniProtKB:O43524|UniProtKB:P98177|UniProtKB:Q12778|WB:WBGene00000912) /// 0003700 // transcri…	forkhead box, sub-group O	25.3608	25.4554	17.6844	17.8162	18.2231	20.908	22.6628	16.5202	16.1951	16.7708	15.0699	15.5176	17.1227	2670	3180	2068	1964	2352	2446.8	2539	2249	1890	2092	1523	1617	1985	879.449	0.396154	0
stac	3R	25056286..25064348	FBgn0266719	11.4437	1.44855	0.00355743	1	0007269 // neurotransmitter secretion (FB:FBrf0127207|PMID:10798391 [NAS]) /// 0016082 // synaptic vesicle priming (FB:FBrf0127207|PMID:10798391 [NAS]) /// 0035147 // branch fusion, open tracheal system (FB:FBrf0232773|PMID:27323327 [IMP])	0099503 // secretory vesicle (FB:FBrf0232773|PMID:27323327 [IDA]) /// 0008021 // synaptic vesicle (FB:FBrf0127207|PMID:10798391 [NAS])	0003674 // molecular_function (FB:FBrf0159398|GO_REF:0000015 [ND])	staccato	13.3279	10.4424	10.9098	10.8433	11.6953	11.4437	8.76286	11.0317	8.85556	9.83587	9.11711	9.08117	9.44739	1465	1362	1332	1248	1576	1396.6	1025	1568	1079	1281	962	988	1150.5	360.955	0.294316	0
Clect27	2L	complement(4796600..4801923)	FBgn0031629	148.43	1.44803	0.0308524	1					164.632	184.531	132.783	141.99	118.214	148.43	144.666	108.66	106.318	125.06	129.326	118.733	122.127	6933	9221	6211	6261	6103	6945.8	6483	5917	4963	6240	5228	4949	5630	1984.17	0.308248	0
Kr	2R	25226611..25231394	FBgn0001325	7.01889	1.4454	0.0160663	1	0007517 // muscle organ development (FB:FBrf0151208|PMID:12111720 [TAS]) /// 0061332 // Malpighian tubule bud morphogenesis (FB:FBrf0192796|PMID:17190812 [IGI] FB:FBgn0004198) /// 0007411 // axon guidance (FB:FBrf0139747|PMID:11677048 [IMP]) /// 0007402 // ganglion mother cell fate determination (FB:FBrf0158840|PMID:12593977 [TAS]) /// 0007400 // neuroblast fate determination (FB:FBrf0138252|PMID…	0005634 // nucleus (FB:FBrf0045772|PMID:3111719 [IDA]) /// 0005634 // nucleus (FB:FBrf0200998|PMID:17646657 [IDA])	0043565 // sequence-specific DNA binding (FB:FBrf0159215|PMID:12748300 [IDA]) /// 0003700 // transcription factor activity, sequence-specific DNA binding (FB:FBrf0205197|PMID:18271625 [IDA]) /// 0043565 // sequence-specific DNA binding (FB:FBrf0054055|PMID:1671661 [IDA]) /// 0000981 // RNA polymerase II transcription factor activity, sequence-specific DNA binding (FB:FBrf0054055|PMID:1671661 [IDA…	Kruppel	8.422	8.63411	6.36532	6.0219	5.65112	7.01889	8.04804	5.15823	4.78972	5.44181	6.21651	5.04967	5.784	947	1152	795	709	779	876.4	963	750	597	725	671	562	711.333	319.671	0.402575	0
CG34159	2L	complement(10202520..10204317)	FBgn0085188	35.2938	1.44504	0.0188181	1					40.1087	43.9033	31.016	30.9806	30.4604	35.2938	41.1174	27.9712	22.5721	28.7225	25.4539	28.6243	29.0769	957	1243	822	774	891	937.4	1044	863	597	812	583	676	762.5	362.615	0.43045	0
CG5592	3L	5897638..5899395	FBgn0035645	7.24454	1.44154	0.035128	1	0055085 // transmembrane transport (FB:FBrf0174215|GO_REF:0000002 [IEA] InterPro:IPR005828|InterPro:IPR011701)	0016021 // integral component of membrane (FB:FBrf0174215|GO_REF:0000002 [IEA] InterPro:IPR005828|InterPro:IPR011701)	0022857 // transmembrane transporter activity (FB:FBrf0174215|GO_REF:0000002 [IEA] InterPro:IPR005828)		6.89442	6.11397	8.26166	7.80041	7.15222	7.24454	6.14022	8.91727	4.26927	5.81886	5.83083	5.24241	6.03648	287	302	382	340	365	335.2	272	480	197	287	233	216	280.833	143.644	0.488164	0
Fur1	3R	complement(25347431..25473058)	FBgn0004509	12.5034	1.44031	0.0353139	1	0016486 // peptide hormone processing (PMID:21873635 [IBA] MGI:MGI:97515|PANTHER:PTN000082901|RGD:3246|UniProtKB:P09958|UniProtKB:P29122|UniProtKB:Q92824|WB:WBGene00002232) /// 0008039 // synaptic target recognition (FB:FBrf0206073|PMID:18817735 [IMP]) /// 0097688 // glutamate receptor clustering (FB:FBrf0227675|PMID:25723514 [IMP]) /// 0097090 // presynaptic membrane organization (FB:FBrf0227675…	0005886 // plasma membrane (FB:FBrf0056581|PMID:1545235 [ISS] SGD:S000005182) /// 0005886 // plasma membrane (FB:FBrf0056581|PMID:1545235 [ISS] HGNC:8568) /// 0030173 // integral component of Golgi membrane (PMID:21873635 [IBA] PANTHER:PTN000082856|UniProtKB:Q16549) /// 0005886 // plasma membrane (FB:FBrf0056581|PMID:1545235 [IDA]) /// 0016020 // membrane (PMID:21873635 [IBA] FB:FBgn0004509|MGI:M…	0004252 // serine-type endopeptidase activity (PMID:21873635 [IBA] FB:FBgn0004509|FB:FBgn0004598|MGI:MGI:97511|MGI:MGI:97512|MGI:MGI:97515|PANTHER:PTN002451026|PomBase:SPAC22E12.09c|RGD:3273|RGD:3274|SGD:S000005182|UniProtKB:O05461|UniProtKB:P09958|UniProtKB:P16519|UniProtKB:P29122|UniProtKB:Q92824|WB:WBGene00000088|WB:WBGene00001172|WB:WBGene00002232) /// 0004252 // serine-type endopeptidase act…	Furin 1	16.1977	14.5488	10.0791	10.5155	11.1758	12.5034	13.929	11.4064	8.55657	9.9892	9.1599	8.9879	10.3382	3769	4017	2605	2562	3188	3228.2	3449	3432	2207	2754	2046	2070	2659.67	1318.06	0.451794	0
sro	3R	29794597..29795805	FBgn0262112	25.6881	1.43486	0.0342405	1	0006697 // ecdysone biosynthetic process (FB:FBrf0210924|PMID:20501590 [IMP])		0047035 // testosterone dehydrogenase (NAD+) activity (FB:FBrf0202953|GO_REF:0000024 [ISS] UniProtKB:P37059) /// 0004303 // estradiol 17-beta-dehydrogenase activity (FB:FBrf0202953|GO_REF:0000024 [ISS] UniProtKB:P37059)	shroud	14.9572	23.7207	31.6144	29.0889	29.0596	25.6881	16.8986	22.3981	19.4427	24.1573	20.7871	25.5867	21.5451	440	828	1033	896	1048	849	529	852	634	842	587	745	698.167	382.052	0.484452	0
CG31775	2L	complement(14737090..14737769)	FBgn0028537	389.172	1.43441	0.047563	1	0008150 // biological_process (FB:FBrf0159398|GO_REF:0000015 [ND])	0005575 // cellular_component (FB:FBrf0159398|GO_REF:0000015 [ND])	0003674 // molecular_function (FB:FBrf0159398|GO_REF:0000015 [ND])		457.432	442.939	354.27	331.561	359.661	389.172	374.412	354.545	342.81	249.369	275.461	334.073	321.778	7148	8213	6149	5425	6890	6765	6226	7164	5938	4617	4132	5167	5540.67	2169.99	0.357257	0
CG8501	2R	12383045..12384520	FBgn0033724	42.5077	1.4328	0.0374969	1					33.2186	31.0954	45.4504	44.2135	58.5606	42.5077	32.6538	45.7735	23.7572	45.5283	35.2881	33.488	36.0815	912	1013	1386	1271	1971	1310.6	954	1625	723	1481	930	910	1103.83	775.898	0.643516	0
krz	3R	complement(32045314..32051993)	FBgn0040206	9.90511	1.43217	0.00499666	1	0045751 // negative regulation of Toll signaling pathway (FB:FBrf0211995|PMID:20802461 [IMP]) /// 0045746 // negative regulation of Notch signaling pathway (FB:FBrf0191265|PMID:16284625 [IGI] FB:FBgn0000524) /// 0060189 // positive regulation of protein desumoylation (FB:FBrf0223495|PMID:24077307 [IGI] FB:FBgn0027603) /// 0002168 // instar larval development (FB:FBrf0213301|PMID:21437272 [IMP]) /…	0005737 // cytoplasm (FB:FBrf0213301|PMID:21437272 [IDA]) /// 0005737 // cytoplasm (PMID:21873635 [IBA] FB:FBgn0000120|FB:FBgn0000121|FB:FBgn0040206|MGI:MGI:99473|PANTHER:PTN001370087|RGD:2156|RGD:2157|UniProtKB:P17870|UniProtKB:P32121|UniProtKB:P49407)	0001664 // G-protein coupled receptor binding (PMID:21873635 [IBA] PANTHER:PTN001370087|RGD:2156|RGD:2157|UniProtKB:P32121|UniProtKB:P49407)	kurtz	10.6372	10.2416	9.83085	9.35736	9.45847	9.90511	8.19507	8.15735	7.13685	9.00287	9.16213	8.10534	8.29327	1432	1636	1470	1319	1561	1483.6	1174	1420	1065	1436	1184	1080	1226.5	284.976	0.215166	1
Gie	3R	8126605..8129835	FBgn0037551	18.2884	1.43184	0.0373692	1					24.8661	21.9472	14.7884	14.7416	15.0989	18.2884	20.0705	15.1447	12.1005	15.2917	14.5965	14.0104	15.2024	1205	1262	796	748	897	981.6	1035	949	650	878	679	672	810.5	402.166	0.445222	0
rngo	X	16441433..16445367	FBgn0030753	61.7445	1.42694	0.0127751	1	0006508 // proteolysis (FB:FBrf0174215|GO_REF:0000002 [IEA] InterPro:IPR001995|InterPro:IPR019103) /// 0007301 // female germline ring canal formation (FB:FBrf0213374|PMID:21444692 [IMP])	0005634 // nucleus (FB:FBrf0213374|PMID:21444692 [IDA]) /// 0005737 // cytoplasm (FB:FBrf0213374|PMID:21444692 [IDA]) /// 0005829 // cytosol (FB:FBrf0226456|PMID:25294944 [HDA]) /// 0005634 // nucleus (FB:FBrf0225345|PMID:24292889 [HDA]) /// 0005737 // cytoplasm (FB:FBrf0225345|PMID:24292889 [HDA])	0070628 // proteasome binding (FB:FBrf0213374|PMID:21444692 [IPI] FB:FBgn0015283) /// 0004190 // aspartic-type endopeptidase activity (FB:FBrf0174215|GO_REF:0000002 [IEA] InterPro:IPR001995|InterPro:IPR019103) /// 0043130 // ubiquitin binding (FB:FBrf0213374|PMID:21444692 [IDA])	rings lost	68.079	72.0356	58.1922	59.02	51.3954	61.7445	58.6887	47.9475	47.0091	52.5261	48.4758	54.1738	51.4702	4054	5090	3849	3680	3752	4085	3719	3692	3103	3706	2771	3193	3364	979.032	0.260647	0
CG1907	3R	29619065..29620758	FBgn0039674	23.7818	1.42465	0.0368701	1	0006839 // mitochondrial transport (FB:FBrf0159903|GO_REF:0000110 [ISS] UniProtKB:Q02978) /// 0015742 // alpha-ketoglutarate transport (FB:FBrf0159903|GO_REF:0000110 [ISS] UniProtKB:Q02978) /// 0015743 // malate transport (FB:FBrf0159903|GO_REF:0000110 [ISS] UniProtKB:Q02978)	0005739 // mitochondrion (FB:FBrf0191062|PMID:16212416 [HDA]) /// 0005743 // mitochondrial inner membrane (FB:FBrf0159903|GO_REF:0000110 [ISS] UniProtKB:Q02978)	0015367 // oxoglutarate:malate antiporter activity (PMID:21873635 [IBA] PANTHER:PTN001942042|UniProtKB:Q8IB73) /// 0015367 // oxoglutarate:malate antiporter activity (FB:FBrf0159903|GO_REF:0000110 [ISS] UniProtKB:Q02978)		19.5538	26.8472	26.8961	22.8991	22.7127	23.7818	23.2358	13.4209	18.9703	20.4405	19.7405	23.5653	19.8956	809	1318	1236	992	1152	1101.4	1023	718	870	1002	784	965	893.667	327.232	0.323296	0
Thor	2L	3478434..3479612	FBgn0261560	81.2155	1.42414	0.0269745	1	0006955 // immune response (FB:FBrf0128398|PMID:10811906 [IEP]) /// 0001558 // regulation of cell growth (FB:FBrf0137059|PMID:11389445 [IMP]) /// 0045947 // negative regulation of translational initiation (PMID:21873635 [IBA] MGI:MGI:103267|MGI:MGI:109198|PANTHER:PTN000292586|RGD:620259|UniProtKB:Q13541) /// 0006979 // response to oxidative stress (FB:FBrf0187600|PMID:16055649 [IMP]) /// 0042594 …	0005737 // cytoplasm (PMID:21873635 [IBA] PANTHER:PTN000292586|RGD:620259|UniProtKB:Q13541)	0008190 // eukaryotic initiation factor 4E binding (FB:FBrf0184136|PMID:15804566 [IPI] FB:FBgn0035823) /// 0008190 // eukaryotic initiation factor 4E binding (FB:FBrf0184136|PMID:15804566 [IPI] FB:FBgn0040368) /// 0008190 // eukaryotic initiation factor 4E binding (FB:FBrf0137059|PMID:11389445 [IDA]) /// 0008190 // eukaryotic initiation factor 4E binding (FB:FBrf0184136|PMID:15804566 [IPI] FB:FBg…	Thor	91.1349	81.4895	75.7806	82.2739	75.3986	81.2155	109.908	60.7549	62.0604	57.5346	62.9497	53.2298	67.7396	1754	1861	1620	1658	1779	1734.4	2251	1512	1324	1312	1163	1014	1429.33	532.55	0.360699	0
wal	2R	complement(11688569..11690863)	FBgn0010516	64.8677	1.42233	0.0148488	1	0008258 // head involution (FB:FBrf0106865|PMID:9927461 [IMP]) /// 0007443 // Malpighian tubule morphogenesis (FB:FBrf0106865|PMID:9927461 [IMP]) /// 0006119 // oxidative phosphorylation (FB:FBrf0159903|GO_REF:0000110 [ISS] UniProtKB:P13803) /// 0048567 // ectodermal digestive tract morphogenesis (FB:FBrf0106865|PMID:9927461 [IMP]) /// 0007424 // open tracheal system development (FB:FBrf0106865|P…	0005739 // mitochondrion (PMID:21873635 [IBA] PANTHER:PTN000097952|SGD:S000006208|TAIR:locus:2036467|UniProtKB:P13804) /// 0017133 // mitochondrial electron transfer flavoprotein complex (FB:FBrf0159903|GO_REF:0000110 [ISS] UniProtKB:P13803)	0009055 // electron carrier activity (FB:FBrf0159903|GO_REF:0000110 [ISS] UniProtKB:P13803) /// 0009055 // electron carrier activity (PMID:21873635 [IBA] PANTHER:PTN000097951|UniProtKB:P13804) /// 0016491 // oxidoreductase activity (PMID:21873635 [IBA] PANTHER:PTN000097951|UniProtKB:P13804) /// 0050660 // flavin adenine dinucleotide binding (PMID:21873635 [IBA] PANTHER:PTN000097951|UniProtKB:P138…	walrus	58.0851	71.9824	68.2641	64.0154	61.9914	64.8677	60.397	46.9757	45.2733	54.4543	59.2672	61.3455	54.6188	2338	3438	3052	2698	3059	2917	2587	2445	2020	2597	2290	2444	2397.17	632.664	0.232978	0
CG6984	2R	17091984..17093070	FBgn0034191	6.04757	1.42105	0.0468023	1			0003824 // catalytic activity (FB:FBrf0174215|GO_REF:0000002 [IEA] InterPro:IPR001753|InterPro:IPR018376)		5.37012	6.29102	6.34344	6.76551	5.46776	6.04757	4.93904	5.18385	4.84457	5.17525	4.95945	5.50253	5.10078	141	196	185	186	176	176.8	138	176	141	161	125	143	147.333	39.4139	0.2435	0
CG4822	2L	complement(116970..121754)	FBgn0031220	30.7305	1.42032	0.0302589	1	0055085 // transmembrane transport (FB:FBrf0202953|GO_REF:0000024 [ISS] UniProtKB:P10090) /// 0055085 // transmembrane transport (PMID:21873635 [IBA] FB:FBgn0003996|FB:FBgn0020762|PANTHER:PTN000443718|RGD:631345|TAIR:locus:2084081|UniProtKB:Q5ANA3|UniProtKB:Q9UNQ0)	0005886 // plasma membrane (PMID:21873635 [IBA] CGD:CAL0000197349|MGI:MGI:107704|PANTHER:PTN000443718|PomBase:SPCC18B5.01c|RGD:631345|SGD:S000002418|SGD:S000005537|SGD:S000005679|SGD:S000005855|SGD:S000005979|TAIR:locus:2009680|TAIR:locus:2016089|TAIR:locus:2019693|TAIR:locus:2025931|TAIR:locus:2028656|TAIR:locus:2030898|TAIR:locus:2037703|TAIR:locus:2039523|TAIR:locus:2039682|TAIR:locus:2044893|…	0005524 // ATP binding (FB:FBrf0174215|GO_REF:0000002 [IEA] InterPro:IPR003439|InterPro:IPR017871) /// 0042626 // ATPase activity, coupled to transmembrane movement of substances (PMID:21873635 [IBA] FB:FBgn0003996|FB:FBgn0020762|PANTHER:PTN000443718|SGD:S000005679|TAIR:locus:2016089|UniProtKB:Q9H221|UniProtKB:Q9H222|UniProtKB:Q9UNQ0) /// 0042626 // ATPase activity, coupled to transmembrane movem…		25.2237	24.8028	31.3627	34.742	37.5214	30.7305	25.3875	32.14	20.9789	30.287	26.5377	21.6371	26.1614	2716	3169	3751	3917	4953	3701.2	2909	4475	2504	3864	2743	2306	3133.5	1697.59	0.500293	0
MSBP	X	complement(15887567..15890109)	FBgn0030703	132.183	1.42027	0.0321045	1		0005886 // plasma membrane (FB:FBrf0206741|PMID:19162019 [IDA]) /// 0012505 // endomembrane system (PMID:21873635 [IBA] FB:FBgn0052675|PANTHER:PTN000031541|SGD:S000006091|TAIR:locus:2099453|TAIR:locus:2207180|UniProtKB:O15173|UniProtKB:Q5XF36|UniProtKB:Q96GC9|UniProtKB:Q9XFM6) /// 0016020 // membrane (PMID:21873635 [IBA] FB:FBgn0030703|PANTHER:PTN000031541|UniProtKB:Q9XFM6) /// 0012505 // endomem…	0035100 // ecdysone binding (FB:FBrf0206741|PMID:19162019 [IDA])	membrane steroid binding protein	165.449	154.082	112.673	114.339	114.37	132.183	144.88	110.853	88.9797	109.327	105.115	106.085	110.873	6339	7005	4795	4587	5372	5619.6	5907	5492	3779	4963	3866	4023	4671.67	1941.21	0.378333	0
CG12811	3R	complement(10047252..10048797)	FBgn0037779	25.1222	1.41624	0.0236527	1					25.9958	31.3443	23.5803	23.294	21.3964	25.1222	25.9372	18.8927	18.7896	19.9247	20.9631	22.3483	21.1426	664	950	669	623	670	715.2	705	624	532	603	514	565	590.5	202.427	0.303626	0
Swim	2R	complement(22189817..22202671)	FBgn0034709	49.1568	1.41561	0.0261076	1	0006955 // immune response (FB:FBrf0174215|GO_REF:0000002 [IEA] InterPro:IPR001212) /// 0090263 // positive regulation of canonical Wnt signaling pathway (FB:FBrf0217131|PMID:22203956 [IDA]) /// 0035593 // positive regulation of Wnt signaling pathway by establishment of Wnt protein localization to extracellular region (FB:FBrf0217131|PMID:22203956 [IMP]) /// 0006508 // proteolysis (FB:FBrf0202953…	0042600 // chorion (FB:FBrf0190117|PMID:16515779 [IDA]) /// 0005764 // lysosome (PMID:21873635 [IBA] FB:FBgn0013770|MGI:MGI:107341|MGI:MGI:107823|MGI:MGI:1860262|MGI:MGI:88561|MGI:MGI:88564|PANTHER:PTN000274640|RGD:2445|RGD:2447|RGD:2448|RGD:61810|RGD:621509|UniProtKB:P07711|UniProtKB:P07858|UniProtKB:P09668|UniProtKB:P25774|UniProtKB:P43235|UniProtKB:Q9UBR2|WB:WBGene00000776|WB:WBGene00000786) /…	0008234 // cysteine-type peptidase activity (FB:FBrf0202953|GO_REF:0000024 [ISS] UniProtKB:Q9GZM7) /// 0005044 // scavenger receptor activity (FB:FBrf0174215|GO_REF:0000002 [IEA] InterPro:IPR001212) /// 0030247 // polysaccharide binding (FB:FBrf0174215|GO_REF:0000002 [IEA] InterPro:IPR001212) /// 0017147 // Wnt-protein binding (FB:FBrf0217131|PMID:22203956 [IDA])	Secreted Wg-interacting molecule	39.8971	46.2169	55.2944	55.3086	49.0669	49.1568	38.5789	35.829	37.4596	45.3243	42.24	50.003	41.5725	2208	3035	3399	3205	3329	3035.2	2272	2564	2298	2972	2244	2739	2514.83	779.625	0.277108	0
CG10638	3L	complement(12498106..12501311)	FBgn0036290	12.9892	1.41312	0.00768201	1	0055114 // oxidation-reduction process (FB:FBrf0174215|GO_REF:0000002 [IEA] InterPro:IPR018170|InterPro:IPR020471)	0005829 // cytosol (PMID:21873635 [IBA] MGI:MGI:1929955|PANTHER:PTN000198921|RGD:2092|RGD:708428|RGD:708475|SGD:S000000353|TAIR:locus:2025936|TAIR:locus:2065639|TAIR:locus:2084505|UniProtKB:C9JRZ8|UniProtKB:O80944|UniProtKB:P15121|UniProtKB:P51857|UniProtKB:Q04828|UniProtKB:Q46857|UniProtKB:Q96JD6|UniProtKB:Q9SJV2|dictyBase:DDB_G0293850)	0016491 // oxidoreductase activity (PMID:21873635 [IBA] PANTHER:PTN000198921|RGD:708361|SGD:S000005646|TAIR:locus:2040646|UniProtKB:O60218|UniProtKB:O80944|UniProtKB:P42330|UniProtKB:Q96JD6) /// 0004032 // alditol:NADP+ 1-oxidoreductase activity (FB:FBrf0202953|GO_REF:0000024 [ISS] UniProtKB:P15121) /// 0008106 // alcohol dehydrogenase (NADP+) activity (PMID:21873635 [IBA] MGI:MGI:1353494|MGI:MGI…		15.1237	13.4889	12.403	13.2031	10.7273	12.9892	10.2031	11.547	9.37544	10.9911	12.4302	11.3748	10.987	943	998	859	862	820	896.4	677	931	648	812	744	702	752.333	176.849	0.219621	0
Root	3R	24113286..24128193	FBgn0039152	6.59291	1.40993	0.0111593	1	0007638 // mechanosensory behavior (FB:FBrf0228848|PMID:26140210 [IMP]) /// 0032053 // ciliary basal body organization (FB:FBrf0228848|PMID:26140210 [IMP]) /// 0007605 // sensory perception of sound (FB:FBrf0230035|PMID:26483560 [IMP]) /// 0031223 // auditory behavior (FB:FBrf0228848|PMID:26140210 [IMP]) /// 0050975 // sensory perception of touch (FB:FBrf0230035|PMID:26483560 [IMP])	0035253 // ciliary rootlet (FB:FBrf0230035|PMID:26483560 [IDA]) /// 0035253 // ciliary rootlet (FB:FBrf0216119|PMID:17875208 [IDA])		Rootletin	7.91137	7.37244	6.56005	5.31528	5.80541	6.59291	5.27977	5.77424	6.1769	5.03246	6.29979	4.86325	5.57107	1494	1652	1376	1051	1344	1383.4	1061	1410	1293	1126	1142	909	1156.83	397.361	0.312114	0
CaMKI	4	445504..453947	FBgn0016126	54.4766	1.40597	0.0148521	1	0006468 // protein phosphorylation (FB:FBrf0174215|GO_REF:0000002 [IEA] InterPro:IPR000719|InterPro:IPR008271) /// 0006468 // protein phosphorylation (FB:FBrf0105342|PMID:9813038 [ISS])	0005829 // cytosol (FB:FBrf0088790|PMID:7624832 [ISS])	0005524 // ATP binding (FB:FBrf0174215|GO_REF:0000002 [IEA] InterPro:IPR000719|InterPro:IPR002290|InterPro:IPR017441) /// 0005516 // calmodulin binding (FB:FBrf0123143|PMID:10611962 [TAS]) /// 0005516 // calmodulin binding (PMID:21873635 [IBA] PANTHER:PTN001218105|RGD:621488|WB:WBGene00000553) /// 0004683 // calmodulin-dependent protein kinase activity (PMID:21873635 [IBA] MGI:MGI:2388073|PANTHER…	Calcium/calmodulin-dependent protein kinase I	45.1093	54.8588	57.122	58.136	57.157	54.4766	47.5895	46.8784	44.5873	45.7864	46.4726	47.122	46.406	3889	5612	5470	5248	6041	5252	4366	5226	4261	4677	3846	4021	4399.5	1311.07	0.267933	0
PK2-R2	3R	complement(13329070..13334166)	FBgn0038139	6.43539	1.40325	0.0480808	1	0007218 // neuropeptide signaling pathway (FB:FBrf0161968|PMID:12951076 [IDA]) /// 0007186 // G-protein coupled receptor signaling pathway (FB:FBrf0136958|PMID:11381038 [ISM]) /// 0007186 // G-protein coupled receptor signaling pathway (FB:FBrf0129744|PMID:10908591 [ISS]) /// 0007186 // G-protein coupled receptor signaling pathway (FB:FBrf0152306|PMID:12177421 [ISS])	0005887 // integral component of plasma membrane (FB:FBrf0161968|PMID:12951076 [IDA]) /// 0005887 // integral component of plasma membrane (FB:FBrf0152306|PMID:12177421 [ISS]) /// 0016021 // integral component of membrane (FB:FBrf0136958|PMID:11381038 [ISM]) /// 0016021 // integral component of membrane (FB:FBrf0129744|PMID:10908591 [ISS])	0004930 // G-protein coupled receptor activity (FB:FBrf0152306|PMID:12177421 [IDA]) /// 0036401 // pyrokinin receptor activity (FB:FBrf0161968|PMID:12951076 [IPI] FB:FBgn0028374) /// 0004930 // G-protein coupled receptor activity (FB:FBrf0152306|PMID:12177421 [ISS]) /// 0008188 // neuropeptide receptor activity (FB:FBrf0136958|PMID:11381038 [ISM]) /// 0001653 // peptide receptor activity (FB:FBrf…	Pyrokinin 2 receptor 2	6.91717	5.89712	5.57708	7.6412	6.14439	6.43539	5.75841	5.50458	4.61076	5.3525	7.48464	4.39322	5.51735	517	523	463	598	563	532.8	458	532	382	474	537	325	451.333	134.814	0.281442	0
RagC-D	2R	complement(8161679..8163500)	FBgn0033272	21.6232	1.40198	0.0330931	1	0071230 // cellular response to amino acid stimulus (PMID:21873635 [IBA] FB:FBgn0033272|PANTHER:PTN000136006|UniProtKB:Q5VZM2|UniProtKB:Q7L523|UniProtKB:Q9NQL2) /// 0010506 // regulation of autophagy (PMID:21873635 [IBA] FB:FBgn0037647|PANTHER:PTN000136006|SGD:S000003395|SGD:S000004590|UniProtKB:Q7L523) /// 0032008 // positive regulation of TOR signaling (PMID:21873635 [IBA] FB:FBgn0033272|FB:FBg…	0005764 // lysosome (PMID:21873635 [IBA] PANTHER:PTN000136006|UniProtKB:Q5VZM2|UniProtKB:Q7L523|UniProtKB:Q9HB90|UniProtKB:Q9NQL2) /// 0034448 // EGO complex (PMID:21873635 [IBA] PANTHER:PTN000136006|SGD:S000003395|SGD:S000004590) /// 1990131 // Gtr1-Gtr2 GTPase complex (PMID:21873635 [IBA] PANTHER:PTN000136006|PomBase:SPBC337.13c|PomBase:SPCC777.05|SGD:S000003395|SGD:S000004590) /// 0005634 // n…	0046982 // protein heterodimerization activity (FB:FBrf0173233|PMID:14605208 [IPI] FB:FBgn0037647) /// 0003924 // GTPase activity (PMID:21873635 [IBA] PANTHER:PTN000136006|SGD:S000003395|SGD:S000004590|UniProtKB:Q5VZM2|UniProtKB:Q7L523|UniProtKB:Q9HB90|UniProtKB:Q9NQL2) /// 0003924 // GTPase activity (FB:FBrf0202953|GO_REF:0000024 [ISS] SGD:S000003395) /// 0005525 // GTP binding (FB:FBrf0174215|G…	Ras-related GTP binding C/D	23.945	28.71	19.0415	17.7706	18.6489	21.6232	24.0396	18.1868	14.3102	18.7432	16.8395	18.2396	18.3931	951	1353	840	739	908	958.2	1016	934	630	882	642	717	803.5	397.256	0.447235	0
CG30197	2R	14514030..14514992	FBgn0050197	50.2131	1.40007	0.0386394	1	0008150 // biological_process (FB:FBrf0159398|GO_REF:0000015 [ND])	0005576 // extracellular region (FB:FBrf0174215|GO_REF:0000002 [IEA] InterPro:IPR008197)	0030414 // peptidase inhibitor activity (FB:FBrf0174215|GO_REF:0000002 [IEA] InterPro:IPR008197)		44.285	52.511	55.1423	51.0956	48.0315	50.2131	51.5788	37.2751	29.8713	46.2559	44.5192	48.6974	43.0329	543	764	751	656	722	687.2	673	591	406	672	524	591	576.167	191.433	0.306802	0
drk	2R	complement(13495222..13502841)	FBgn0004638	31.3203	1.39947	0.0458825	1	0007265 // Ras protein signal transduction (FB:FBrf0057899|PMID:8462098 [IPI] FB:FBgn0001965) /// 0007465 // R7 cell fate commitment (FB:FBrf0057898|PMID:8462097 [IGI] FB:FBgn0003366) /// 0045500 // sevenless signaling pathway (FB:FBrf0057899|PMID:8462098 [IPI] FB:FBgn0001965) /// 0007173 // epidermal growth factor receptor signaling pathway (FB:FBrf0082580|PMID:7601354 [IPI] FB:FBgn0003731) /// …	0005654 // nucleoplasm (FB:FBrf0226456|PMID:25294944 [HDA]) /// 0005737 // cytoplasm (FB:FBrf0226456|PMID:25294944 [HDA]) /// 0005886 // plasma membrane (FB:FBrf0057899|PMID:8462098 [IDA]) /// 0032991 // macromolecular complex (FB:FBrf0218372|PMID:22615583 [IDA]) /// 0098793 // presynapse (FB:FBrf0241287|PMID:30610177 [IDA])	0005154 // epidermal growth factor receptor binding (FB:FBrf0213073|PMID:21340027 [IPI] FB:FBgn0003731) /// 0005515 // protein binding (FB:FBrf0213073|PMID:21340027 [IPI] FB:FBgn0020224) /// 0005154 // epidermal growth factor receptor binding (FB:FBrf0082580|PMID:7601354 [IPI] FB:FBgn0003731) /// 0005515 // protein binding (FB:FBrf0057899|PMID:8462098 [IPI] FB:FBgn0001965) /// 0005070 // SH3/SH2 …	downstream of receptor kinase	42.3178	36.6173	25.9307	26.7316	25.0039	31.3203	36.7387	25.5282	22.8842	25.5452	25.0661	23.6376	26.5667	3178	3263	2163	2102	2302	2601.6	2936	2479	1905	2273	1807	1757	2192.83	1031.33	0.429447	0
[truncated: 1,520 more rows]

## Sheet: Fold change ranked TE
Name	Chromosome	Region	Identifier	Max group means	Fold change	P-value	FDR p-value	Bonferroni	Feature ID	Database identifier	GO biological process	GO cellular component	GO molecular function	Database object name	1-Mad2ey-Mad2df_R1_001 (TE) - RPKM	2-Mad2ey-Mad2df_R1_001 (TE) - RPKM	Mad2 mean	7-Mad2-Cat_R1_001 (TE) - RPKM	8-Mad2-Cat_R1_001 (TE) - RPKM	9-Mad2-Cat_R1_001 (TE) - RPKM	Mad2 Cat mean	4-Mad2-Tm6_R1_001 (TE) - RPKM	5-Mad2-Tm6_R1_001 (TE) - RPKM	6-Mad2-Tm6_R1_001 (TE) - RPKM	Control mean	10-Cat-Tm6_R1_001 (TE) - RPKM	11-Cat-Tm6_R1_001 (TE) - RPKM	12-Cat-Tm6_R1_001 (TE) - RPKM	Control Cat mean	Sum of RPKM SDs	SDs/Mean	1 - Total counts	2- Total counts	7 - Total counts	8-Total counts	9-Total counts	4- Total counts	5-Total counts	6-Total counts	10-Total counts	11-Total counts	12-Total counts	Mad2 mean	Control mean	Sum of total count SDs	Sum of SDs/means	Also in GE set
[truncated: 374 more rows]
